# Supplementary material for: Analysis of a meningococcal meningitis outbreak in Niger – potential effectiveness of reactive prophylaxis
Source: PLoS Negl Trop Dis. 2019 Mar 11;13(3):e0007077. doi: 10.1371/journal.pntd.0007077 (PMC6428357; doi:10.1371/journal.pntd.0007077)
Supplement: S1 File — TNT, PPC, and NNT/NNV of reactive prophylaxis and vaccination strategies across a range of parameters. (XLSX) [file pntd.0007077.s002.xlsx]

## Sheet: S1 File
TNT	PPC	NNT	First day of protection	Last day of protection	Radius of prophylaxis	Surveillance unit	Epidemic Threshold	Repeat prophylaxis	Maximum population	False negative rate	Minimum age	Maximum age	Prophylaxis method
854	5.6	152.5	1	14	0	Health area	10	0	1000	0	0	100	HH
55648	37.8	1472.17	1	14	0	Health area	10	0	1000	0	0	100	Village
77212	40.4	1911.19	1	14	1	Health area	10	0	1000	0	0	100	Radius
109580	45	2435.11	1	14	2	Health area	10	0	1000	0	0	100	Radius
145070	50.2	2889.84	1	14	3	Health area	10	0	1000	0	0	100	Radius
177338	54.4	3259.89	1	14	4	Health area	10	0	1000	0	0	100	Radius
211698	49.2	4302.8	1	14	5	Health area	10	0	1000	0	0	100	Radius
309692	61.2	5060.33	1	14	10	Health area	10	0	1000	0	0	100	Radius
380217	47	8089.72	1	14	15	Health area	10	0	1000	0	0	100	Radius
421072	45	9357.16	1	14	20	Health area	10	0	1000	0	0	100	Radius
854	5.6	152.5	1	14	0	Health area	10	0	1000	100	0	100	HH
55648	67.2	828.095	1	14	0	Health area	10	0	1000	100	0	100	Village
77212	72	1072.39	1	14	1	Health area	10	0	1000	100	0	100	Radius
109580	82	1336.34	1	14	2	Health area	10	0	1000	100	0	100	Radius
145070	89	1630	1	14	3	Health area	10	0	1000	100	0	100	Radius
177338	91	1948.77	1	14	4	Health area	10	0	1000	100	0	100	Radius
211698	82	2581.68	1	14	5	Health area	10	0	1000	100	0	100	Radius
309692	101	3066.26	1	14	10	Health area	10	0	1000	100	0	100	Radius
380217	83	4580.93	1	14	15	Health area	10	0	1000	100	0	100	Radius
421072	74	5690.16	1	14	20	Health area	10	0	1000	100	0	100	Radius
1557	5.6	278.036	1	14	0	Health area	10	0	20000	0	0	100	HH
181612	113.8	1595.89	1	14	0	Health area	10	0	20000	0	0	100	Village
210822	120.4	1751.01	1	14	1	Health area	10	0	20000	0	0	100	Radius
265987	125.6	2117.73	1	14	2	Health area	10	0	20000	0	0	100	Radius
324614	134.6	2411.69	1	14	3	Health area	10	0	20000	0	0	100	Radius
379376	136.8	2773.22	1	14	4	Health area	10	0	20000	0	0	100	Radius
435338	133.4	3263.4	1	14	5	Health area	10	0	20000	0	0	100	Radius
591997	138.4	4277.43	1	14	10	Health area	10	0	20000	0	0	100	Radius
679624	118.2	5749.78	1	14	15	Health area	10	0	20000	0	0	100	Radius
744775	95	7839.74	1	14	20	Health area	10	0	20000	0	0	100	Radius
840.78	3	280.26	1	14	0	Health area	10	0	20000	0	5	29	HH
98070.5	86.4	1135.07	1	14	0	Health area	10	0	20000	0	5	29	Village
113844	91.4	1245.56	1	14	1	Health area	10	0	20000	0	5	29	Radius
143633	95.4	1505.59	1	14	2	Health area	10	0	20000	0	5	29	Radius
175292	102.4	1711.83	1	14	3	Health area	10	0	20000	0	5	29	Radius
204863	102	2008.46	1	14	4	Health area	10	0	20000	0	5	29	Radius
235083	100	2350.83	1	14	5	Health area	10	0	20000	0	5	29	Radius
319678	106.2	3010.15	1	14	10	Health area	10	0	20000	0	5	29	Radius
366997	90.2	4068.7	1	14	15	Health area	10	0	20000	0	5	29	Radius
402178	67.4	5967.04	1	14	20	Health area	10	0	20000	0	5	29	Radius
1557	7	222.429	1	14	0	Health area	10	0	20000	100	0	100	HH
181612	185.2	980.626	1	14	0	Health area	10	0	20000	100	0	100	Village
210822	207	1018.46	1	14	1	Health area	10	0	20000	100	0	100	Radius
265987	216	1231.42	1	14	2	Health area	10	0	20000	100	0	100	Radius
324614	229	1417.53	1	14	3	Health area	10	0	20000	100	0	100	Radius
379376	229	1656.66	1	14	4	Health area	10	0	20000	100	0	100	Radius
435338	225	1934.84	1	14	5	Health area	10	0	20000	100	0	100	Radius
591997	233	2540.76	1	14	10	Health area	10	0	20000	100	0	100	Radius
679624	216	3146.41	1	14	15	Health area	10	0	20000	100	0	100	Radius
744775	166	4486.6	1	14	20	Health area	10	0	20000	100	0	100	Radius
840.78	4.4	191.086	1	14	0	Health area	10	0	20000	100	5	29	HH
98070.5	136.8	716.889	1	14	0	Health area	10	0	20000	100	5	29	Village
113844	154	739.246	1	14	1	Health area	10	0	20000	100	5	29	Radius
143633	163	881.184	1	14	2	Health area	10	0	20000	100	5	29	Radius
175292	173	1013.25	1	14	3	Health area	10	0	20000	100	5	29	Radius
204863	171	1198.03	1	14	4	Health area	10	0	20000	100	5	29	Radius
235083	168	1399.3	1	14	5	Health area	10	0	20000	100	5	29	Radius
319678	178	1795.95	1	14	10	Health area	10	0	20000	100	5	29	Radius
366997	167	2197.59	1	14	15	Health area	10	0	20000	100	5	29	Radius
402178	118	3408.29	1	14	20	Health area	10	0	20000	100	5	29	Radius
1505	5.6	268.75	1	14	0	Health area	10	0	5000	0	0	100	HH
163093	106.6	1529.95	1	14	0	Health area	10	0	5000	0	0	100	Village
192303	113.2	1698.79	1	14	1	Health area	10	0	5000	0	0	100	Radius
246138	118.4	2078.87	1	14	2	Health area	10	0	5000	0	0	100	Radius
303709	127.4	2383.9	1	14	3	Health area	10	0	5000	0	0	100	Radius
357539	129.6	2758.79	1	14	4	Health area	10	0	5000	0	0	100	Radius
410097	126.4	3244.44	1	14	5	Health area	10	0	5000	0	0	100	Radius
550567	130.4	4222.14	1	14	10	Health area	10	0	5000	0	0	100	Radius
630337	110	5730.34	1	14	15	Health area	10	0	5000	0	0	100	Radius
690374	90.2	7653.81	1	14	20	Health area	10	0	5000	0	0	100	Radius
1505	7	215	1	14	0	Health area	10	0	5000	100	0	100	HH
163093	164	994.47	1	14	0	Health area	10	0	5000	100	0	100	Village
192303	187	1028.36	1	14	1	Health area	10	0	5000	100	0	100	Radius
246138	196	1255.81	1	14	2	Health area	10	0	5000	100	0	100	Radius
303709	209	1453.15	1	14	3	Health area	10	0	5000	100	0	100	Radius
357539	209	1710.71	1	14	4	Health area	10	0	5000	100	0	100	Radius
410097	206	1990.76	1	14	5	Health area	10	0	5000	100	0	100	Radius
550567	210	2621.75	1	14	10	Health area	10	0	5000	100	0	100	Radius
630337	191	3300.19	1	14	15	Health area	10	0	5000	100	0	100	Radius
690374	156	4425.47	1	14	20	Health area	10	0	5000	100	0	100	Radius
1557	5.6	278.036	1	14	0	Health area	10	1	20000	0	0	100	HH
244387	148.8	1642.39	1	14	0	Health area	10	1	20000	0	0	100	Village
287942	156.4	1841.06	1	14	1	Health area	10	1	20000	0	0	100	Radius
380408	163.6	2325.23	1	14	2	Health area	10	1	20000	0	0	100	Radius
488512	177	2759.95	1	14	3	Health area	10	1	20000	0	0	100	Radius
668055	189.2	3530.95	1	14	4	Health area	10	1	20000	0	0	100	Radius
816886	197.4	4138.23	1	14	5	Health area	10	1	20000	0	0	100	Radius
1367908	252.6	5415.31	1	14	10	Health area	10	1	20000	0	0	100	Radius
1767880	269.4	6562.29	1	14	15	Health area	10	1	20000	0	0	100	Radius
2652513	293.2	9046.77	1	14	20	Health area	10	1	20000	0	0	100	Radius
1557	7	222.429	1	14	0	Health area	10	1	20000	100	0	100	HH
244387	253	965.957	1	14	0	Health area	10	1	20000	100	0	100	Village
287942	263	1094.84	1	14	1	Health area	10	1	20000	100	0	100	Radius
380408	276	1378.29	1	14	2	Health area	10	1	20000	100	0	100	Radius
488512	298	1639.3	1	14	3	Health area	10	1	20000	100	0	100	Radius
668055	316	2114.1	1	14	4	Health area	10	1	20000	100	0	100	Radius
816886	331	2467.93	1	14	5	Health area	10	1	20000	100	0	100	Radius
1367908	421	3249.19	1	14	10	Health area	10	1	20000	100	0	100	Radius
1767880	450	3928.62	1	14	15	Health area	10	1	20000	100	0	100	Radius
2652513	486	5457.85	1	14	20	Health area	10	1	20000	100	0	100	Radius
854	5.6	152.5	1	21	0	Health area	10	0	1000	0	0	100	HH
55648	43.8	1270.5	1	21	0	Health area	10	0	1000	0	0	100	Village
77212	46.4	1664.05	1	21	1	Health area	10	0	1000	0	0	100	Radius
108314	51	2123.8	1	21	2	Health area	10	0	1000	0	0	100	Radius
144686	57.2	2529.48	1	21	3	Health area	10	0	1000	0	0	100	Radius
176275	62	2843.15	1	21	4	Health area	10	0	1000	0	0	100	Radius
208289	59.8	3483.09	1	21	5	Health area	10	0	1000	0	0	100	Radius
300138	73.8	4066.91	1	21	10	Health area	10	0	1000	0	0	100	Radius
378036	63	6000.57	1	21	15	Health area	10	0	1000	0	0	100	Radius
421072	61.8	6813.46	1	21	20	Health area	10	0	1000	0	0	100	Radius
854	5.6	152.5	1	21	0	Health area	10	0	1000	100	0	100	HH
55648	77.4	718.966	1	21	0	Health area	10	0	1000	100	0	100	Village
77212	81	953.235	1	21	1	Health area	10	0	1000	100	0	100	Radius
108314	91	1190.26	1	21	2	Health area	10	0	1000	100	0	100	Radius
144686	99	1461.47	1	21	3	Health area	10	0	1000	100	0	100	Radius
176275	103	1711.41	1	21	4	Health area	10	0	1000	100	0	100	Radius
208289	98	2125.4	1	21	5	Health area	10	0	1000	100	0	100	Radius
300138	120	2501.15	1	21	10	Health area	10	0	1000	100	0	100	Radius
378036	107	3533.05	1	21	15	Health area	10	0	1000	100	0	100	Radius
421072	104	4048.77	1	21	20	Health area	10	0	1000	100	0	100	Radius
1557	5.6	278.036	1	21	0	Health area	10	0	20000	0	0	100	HH
181612	133.8	1357.34	1	21	0	Health area	10	0	20000	0	0	100	Village
210822	140.4	1501.58	1	21	1	Health area	10	0	20000	0	0	100	Radius
264721	147.2	1798.38	1	21	2	Health area	10	0	20000	0	0	100	Radius
324230	157.2	2062.53	1	21	3	Health area	10	0	20000	0	0	100	Radius
378051	164	2305.19	1	21	4	Health area	10	0	20000	0	0	100	Radius
425715	164.6	2586.36	1	21	5	Health area	10	0	20000	0	0	100	Radius
575988	174	3310.28	1	21	10	Health area	10	0	20000	0	0	100	Radius
661758	182.2	3632.04	1	21	15	Health area	10	0	20000	0	0	100	Radius
742342	133.6	5556.45	1	21	20	Health area	10	0	20000	0	0	100	Radius
840.78	3	280.26	1	21	0	Health area	10	0	20000	0	5	29	HH
98070.5	102	961.475	1	21	0	Health area	10	0	20000	0	5	29	Village
113844	107	1063.96	1	21	1	Health area	10	0	20000	0	5	29	Radius
142949	113.6	1258.36	1	21	2	Health area	10	0	20000	0	5	29	Radius
175084	121.6	1439.84	1	21	3	Health area	10	0	20000	0	5	29	Radius
204148	123.6	1651.68	1	21	4	Health area	10	0	20000	0	5	29	Radius
229886	125.6	1830.3	1	21	5	Health area	10	0	20000	0	5	29	Radius
311034	134.8	2307.37	1	21	10	Health area	10	0	20000	0	5	29	Radius
357349	139.2	2567.16	1	21	15	Health area	10	0	20000	0	5	29	Radius
400865	97.4	4115.65	1	21	20	Health area	10	0	20000	0	5	29	Radius
1557	7	222.429	1	21	0	Health area	10	0	20000	100	0	100	HH
181612	215	844.707	1	21	0	Health area	10	0	20000	100	0	100	Village
210822	240	878.425	1	21	1	Health area	10	0	20000	100	0	100	Radius
264721	251	1054.67	1	21	2	Health area	10	0	20000	100	0	100	Radius
324230	265	1223.51	1	21	3	Health area	10	0	20000	100	0	100	Radius
378051	275	1374.73	1	21	4	Health area	10	0	20000	100	0	100	Radius
425715	275	1548.05	1	21	5	Health area	10	0	20000	100	0	100	Radius
575988	295	1952.5	1	21	10	Health area	10	0	20000	100	0	100	Radius
661758	310	2134.7	1	21	15	Health area	10	0	20000	100	0	100	Radius
742342	240	3093.09	1	21	20	Health area	10	0	20000	100	0	100	Radius
840.78	4.4	191.086	1	21	0	Health area	10	0	20000	100	5	29	HH
98070.5	158	620.699	1	21	0	Health area	10	0	20000	100	5	29	Village
113844	178	639.572	1	21	1	Health area	10	0	20000	100	5	29	Radius
142949	190	752.365	1	21	2	Health area	10	0	20000	100	5	29	Radius
175084	201	871.066	1	21	3	Health area	10	0	20000	100	5	29	Radius
204148	205	995.842	1	21	4	Health area	10	0	20000	100	5	29	Radius
229886	206	1115.95	1	21	5	Health area	10	0	20000	100	5	29	Radius
311034	223	1394.77	1	21	10	Health area	10	0	20000	100	5	29	Radius
357349	235	1520.64	1	21	15	Health area	10	0	20000	100	5	29	Radius
400865	177	2264.77	1	21	20	Health area	10	0	20000	100	5	29	Radius
1505	5.6	268.75	1	21	0	Health area	10	0	5000	0	0	100	HH
163093	123.4	1321.66	1	21	0	Health area	10	0	5000	0	0	100	Village
192303	130	1479.25	1	21	1	Health area	10	0	5000	0	0	100	Radius
244872	136.8	1790	1	21	2	Health area	10	0	5000	0	0	100	Radius
303325	146.8	2066.25	1	21	3	Health area	10	0	5000	0	0	100	Radius
356214	153.6	2319.1	1	21	4	Health area	10	0	5000	0	0	100	Radius
400474	154.4	2593.74	1	21	5	Health area	10	0	5000	0	0	100	Radius
540901	164.2	3294.16	1	21	10	Health area	10	0	5000	0	0	100	Radius
612780	173	3542.08	1	21	15	Health area	10	0	5000	0	0	100	Radius
687941	125.4	5485.97	1	21	20	Health area	10	0	5000	0	0	100	Radius
1505	7	215	1	21	0	Health area	10	0	5000	100	0	100	HH
163093	186.4	874.962	1	21	0	Health area	10	0	5000	100	0	100	Village
192303	213	902.831	1	21	1	Health area	10	0	5000	100	0	100	Radius
244872	224	1093.18	1	21	2	Health area	10	0	5000	100	0	100	Radius
303325	238	1274.47	1	21	3	Health area	10	0	5000	100	0	100	Radius
356214	248	1436.35	1	21	4	Health area	10	0	5000	100	0	100	Radius
400474	250	1601.9	1	21	5	Health area	10	0	5000	100	0	100	Radius
540901	265	2041.14	1	21	10	Health area	10	0	5000	100	0	100	Radius
612780	282	2172.98	1	21	15	Health area	10	0	5000	100	0	100	Radius
687941	216	3184.91	1	21	20	Health area	10	0	5000	100	0	100	Radius
1557	5.6	278.036	1	21	0	Health area	10	1	20000	0	0	100	HH
212657	162	1312.7	1	21	0	Health area	10	1	20000	0	0	100	Village
252248	169.6	1487.31	1	21	1	Health area	10	1	20000	0	0	100	Radius
328737	180.4	1822.27	1	21	2	Health area	10	1	20000	0	0	100	Radius
416597	193.4	2154.07	1	21	3	Health area	10	1	20000	0	0	100	Radius
549564	207	2654.9	1	21	4	Health area	10	1	20000	0	0	100	Radius
637508	218.2	2921.67	1	21	5	Health area	10	1	20000	0	0	100	Radius
1034179	270.4	3824.63	1	21	10	Health area	10	1	20000	0	0	100	Radius
1263652	287.6	4393.78	1	21	15	Health area	10	1	20000	0	0	100	Radius
1897300	306	6200.33	1	21	20	Health area	10	1	20000	0	0	100	Radius
1557	7	222.429	1	21	0	Health area	10	1	20000	100	0	100	HH
212657	272	781.827	1	21	0	Health area	10	1	20000	100	0	100	Village
252248	282	894.496	1	21	1	Health area	10	1	20000	100	0	100	Radius
328737	299	1099.45	1	21	2	Health area	10	1	20000	100	0	100	Radius
416597	321	1297.81	1	21	3	Health area	10	1	20000	100	0	100	Radius
549564	345	1592.94	1	21	4	Health area	10	1	20000	100	0	100	Radius
637508	362	1761.07	1	21	5	Health area	10	1	20000	100	0	100	Radius
1034179	449	2303.29	1	21	10	Health area	10	1	20000	100	0	100	Radius
1263652	476	2654.73	1	21	15	Health area	10	1	20000	100	0	100	Radius
1897300	503	3771.97	1	21	20	Health area	10	1	20000	100	0	100	Radius
854	4	213.5	1	7	0	Health area	10	0	1000	0	0	100	HH
55648	32	1739	1	7	0	Health area	10	0	1000	0	0	100	Village
77912	33.6	2318.81	1	7	1	Health area	10	0	1000	0	0	100	Radius
110439	35.4	3119.75	1	7	2	Health area	10	0	1000	0	0	100	Radius
146314	40	3657.85	1	7	3	Health area	10	0	1000	0	0	100	Radius
179289	37.4	4793.82	1	7	4	Health area	10	0	1000	0	0	100	Radius
214680	31.2	6880.77	1	7	5	Health area	10	0	1000	0	0	100	Radius
317296	29.6	10719.5	1	7	10	Health area	10	0	1000	0	0	100	Radius
386759	23.6	16388.1	1	7	15	Health area	10	0	1000	0	0	100	Radius
424396	22.8	18613.9	1	7	20	Health area	10	0	1000	0	0	100	Radius
854	4	213.5	1	7	0	Health area	10	0	1000	100	0	100	HH
55648	53	1049.96	1	7	0	Health area	10	0	1000	100	0	100	Village
77912	58	1343.31	1	7	1	Health area	10	0	1000	100	0	100	Radius
110439	62	1781.27	1	7	2	Health area	10	0	1000	100	0	100	Radius
146314	67	2183.79	1	7	3	Health area	10	0	1000	100	0	100	Radius
179289	60	2988.15	1	7	4	Health area	10	0	1000	100	0	100	Radius
214680	53	4050.57	1	7	5	Health area	10	0	1000	100	0	100	Radius
317296	50	6345.92	1	7	10	Health area	10	0	1000	100	0	100	Radius
386759	44	8789.98	1	7	15	Health area	10	0	1000	100	0	100	Radius
424396	37	11470.2	1	7	20	Health area	10	0	1000	100	0	100	Radius
1557	4	389.25	1	7	0	Health area	10	0	20000	0	0	100	HH
181612	83.6	2172.39	1	7	0	Health area	10	0	20000	0	0	100	Village
211522	85.2	2482.65	1	7	1	Health area	10	0	20000	0	0	100	Radius
267638	87.6	3055.23	1	7	2	Health area	10	0	20000	0	0	100	Radius
327987	88.6	3701.88	1	7	3	Health area	10	0	20000	0	0	100	Radius
385278	88	4378.16	1	7	4	Health area	10	0	20000	0	0	100	Radius
441544	80.8	5464.65	1	7	5	Health area	10	0	20000	0	0	100	Radius
611900	69.2	8842.49	1	7	10	Health area	10	0	20000	0	0	100	Radius
701137	57.4	12214.9	1	7	15	Health area	10	0	20000	0	0	100	Radius
752520	52.8	14252.3	1	7	20	Health area	10	0	20000	0	0	100	Radius
840.78	2	420.39	1	7	0	Health area	10	0	20000	0	5	29	HH
98070.5	66	1485.92	1	7	0	Health area	10	0	20000	0	5	29	Village
114222	66	1730.63	1	7	1	Health area	10	0	20000	0	5	29	Radius
144525	67.2	2150.66	1	7	2	Health area	10	0	20000	0	5	29	Radius
177113	69	2566.85	1	7	3	Health area	10	0	20000	0	5	29	Radius
208050	68.6	3032.8	1	7	4	Health area	10	0	20000	0	5	29	Radius
238434	62.8	3796.72	1	7	5	Health area	10	0	20000	0	5	29	Radius
330426	50.4	6556.07	1	7	10	Health area	10	0	20000	0	5	29	Radius
378614	40.2	9418.26	1	7	15	Health area	10	0	20000	0	5	29	Radius
406361	37	10982.7	1	7	20	Health area	10	0	20000	0	5	29	Radius
1557	5.4	288.333	1	7	0	Health area	10	0	20000	100	0	100	HH
181612	136.8	1327.57	1	7	0	Health area	10	0	20000	100	0	100	Village
211522	151	1400.81	1	7	1	Health area	10	0	20000	100	0	100	Radius
267638	155	1726.7	1	7	2	Health area	10	0	20000	100	0	100	Radius
327987	153	2143.71	1	7	3	Health area	10	0	20000	100	0	100	Radius
385278	145	2657.09	1	7	4	Health area	10	0	20000	100	0	100	Radius
441544	138	3199.59	1	7	5	Health area	10	0	20000	100	0	100	Radius
611900	112	5463.39	1	7	10	Health area	10	0	20000	100	0	100	Radius
701137	100	7011.37	1	7	15	Health area	10	0	20000	100	0	100	Radius
752520	92	8179.57	1	7	20	Health area	10	0	20000	100	0	100	Radius
840.78	3.4	247.288	1	7	0	Health area	10	0	20000	100	5	29	HH
98070.5	103.8	944.802	1	7	0	Health area	10	0	20000	100	5	29	Village
114222	113	1010.81	1	7	1	Health area	10	0	20000	100	5	29	Radius
144525	117	1235.25	1	7	2	Health area	10	0	20000	100	5	29	Radius
177113	118	1500.96	1	7	3	Health area	10	0	20000	100	5	29	Radius
208050	113	1841.15	1	7	4	Health area	10	0	20000	100	5	29	Radius
238434	106	2249.38	1	7	5	Health area	10	0	20000	100	5	29	Radius
330426	82	4029.59	1	7	10	Health area	10	0	20000	100	5	29	Radius
378614	72	5258.53	1	7	15	Health area	10	0	20000	100	5	29	Radius
406361	65	6251.7	1	7	20	Health area	10	0	20000	100	5	29	Radius
1505	4	376.25	1	7	0	Health area	10	0	5000	0	0	100	HH
163093	79.6	2048.91	1	7	0	Health area	10	0	5000	0	0	100	Village
193003	81.2	2376.88	1	7	1	Health area	10	0	5000	0	0	100	Radius
247789	83.6	2963.98	1	7	2	Health area	10	0	5000	0	0	100	Radius
307082	84.6	3629.81	1	7	3	Health area	10	0	5000	0	0	100	Radius
363441	84	4326.68	1	7	4	Health area	10	0	5000	0	0	100	Radius
418744	75.8	5524.33	1	7	5	Health area	10	0	5000	0	0	100	Radius
570470	66	8643.48	1	7	10	Health area	10	0	5000	0	0	100	Radius
654849	54.2	12082.1	1	7	15	Health area	10	0	5000	0	0	100	Radius
698119	51.2	13635.1	1	7	20	Health area	10	0	5000	0	0	100	Radius
1505	5.4	278.704	1	7	0	Health area	10	0	5000	100	0	100	HH
163093	118.8	1372.84	1	7	0	Health area	10	0	5000	100	0	100	Village
193003	135	1429.65	1	7	1	Health area	10	0	5000	100	0	100	Radius
247789	139	1782.65	1	7	2	Health area	10	0	5000	100	0	100	Radius
307082	137	2241.47	1	7	3	Health area	10	0	5000	100	0	100	Radius
363441	129	2817.37	1	7	4	Health area	10	0	5000	100	0	100	Radius
418744	121	3460.69	1	7	5	Health area	10	0	5000	100	0	100	Radius
570470	104	5485.29	1	7	10	Health area	10	0	5000	100	0	100	Radius
654849	92	7117.92	1	7	15	Health area	10	0	5000	100	0	100	Radius
698119	86	8117.66	1	7	20	Health area	10	0	5000	100	0	100	Radius
1557	4	389.25	1	7	0	Health area	10	1	20000	0	0	100	HH
285997	135	2118.5	1	7	0	Health area	10	1	20000	0	0	100	Village
338842	141.6	2392.95	1	7	1	Health area	10	1	20000	0	0	100	Radius
448876	148.2	3028.85	1	7	2	Health area	10	1	20000	0	0	100	Radius
590392	158.6	3722.52	1	7	3	Health area	10	1	20000	0	0	100	Radius
798034	169.6	4705.39	1	7	4	Health area	10	1	20000	0	0	100	Radius
991739	179.8	5515.79	1	7	5	Health area	10	1	20000	0	0	100	Radius
1809869	235.6	7681.96	1	7	10	Health area	10	1	20000	0	0	100	Radius
2699128	255.8	10551.7	1	7	15	Health area	10	1	20000	0	0	100	Radius
3548303	271.6	13064.4	1	7	20	Health area	10	1	20000	0	0	100	Radius
1557	5.4	288.333	1	7	0	Health area	10	1	20000	100	0	100	HH
285997	227	1259.9	1	7	0	Health area	10	1	20000	100	0	100	Village
338842	238	1423.71	1	7	1	Health area	10	1	20000	100	0	100	Radius
448876	249	1802.71	1	7	2	Health area	10	1	20000	100	0	100	Radius
590392	266	2219.52	1	7	3	Health area	10	1	20000	100	0	100	Radius
798034	279	2860.34	1	7	4	Health area	10	1	20000	100	0	100	Radius
991739	297	3339.19	1	7	5	Health area	10	1	20000	100	0	100	Radius
1809869	390	4640.69	1	7	10	Health area	10	1	20000	100	0	100	Radius
2699128	413	6535.42	1	7	15	Health area	10	1	20000	100	0	100	Radius
3548303	445	7973.71	1	7	20	Health area	10	1	20000	100	0	100	Radius
840.78	0	N/A	28	300	0	Health area	10	0	20000	0	5	29	HH
98070.5	29.4	3335.73	28	300	0	Health area	10	0	20000	0	5	29	Village
114381	31	3689.7	28	300	1	Health area	10	0	20000	0	5	29	Radius
144930	33	4391.82	28	300	2	Health area	10	0	20000	0	5	29	Radius
178862	35.4	5052.58	28	300	3	Health area	10	0	20000	0	5	29	Radius
208694	45.2	4617.13	28	300	4	Health area	10	0	20000	0	5	29	Radius
238393	51.4	4637.99	28	300	5	Health area	10	0	20000	0	5	29	Radius
333235	75.8	4396.24	28	300	10	Health area	10	0	20000	0	5	29	Radius
382207	105.4	3626.25	28	300	15	Health area	10	0	20000	0	5	29	Radius
406361	126.8	3204.74	28	300	20	Health area	10	0	20000	0	5	29	Radius
1557	0	N/A	28	300	0	Health area	10	0	20000	0	0	100	HH
181612	36	5044.78	28	300	0	Health area	10	0	20000	0	0	100	Village
211816	37.6	5633.4	28	300	1	Health area	10	0	20000	0	0	100	Radius
268389	42.6	6300.21	28	300	2	Health area	10	0	20000	0	0	100	Radius
331225	46.2	7169.37	28	300	3	Health area	10	0	20000	0	0	100	Radius
386471	58.6	6595.07	28	300	4	Health area	10	0	20000	0	0	100	Radius
441468	71	6217.86	28	300	5	Health area	10	0	20000	0	0	100	Radius
617102	106.6	5788.95	28	300	10	Health area	10	0	20000	0	0	100	Radius
707790	143.8	4922.04	28	300	15	Health area	10	0	20000	0	0	100	Radius
752520	170.4	4416.2	28	300	20	Health area	10	0	20000	0	0	100	Radius
1557	0	N/A	28	300	0	Health area	10	0	20000	100	0	100	HH
181612	43	4223.53	28	300	0	Health area	10	0	20000	100	0	100	Village
211816	53	3996.53	28	300	1	Health area	10	0	20000	100	0	100	Radius
268389	60	4473.15	28	300	2	Health area	10	0	20000	100	0	100	Radius
331225	68	4870.96	28	300	3	Health area	10	0	20000	100	0	100	Radius
386471	88	4391.72	28	300	4	Health area	10	0	20000	100	0	100	Radius
441468	108	4087.67	28	300	5	Health area	10	0	20000	100	0	100	Radius
617102	164	3762.82	28	300	10	Health area	10	0	20000	100	0	100	Radius
707790	218	3246.74	28	300	15	Health area	10	0	20000	100	0	100	Radius
752520	261	2883.22	28	300	20	Health area	10	0	20000	100	0	100	Radius
840.78	0	N/A	28	300	0	Health area	10	0	20000	100	5	29	HH
98070.5	30.8	3184.11	28	300	0	Health area	10	0	20000	100	5	29	Village
114381	40	2859.52	28	300	1	Health area	10	0	20000	100	5	29	Radius
144930	42	3450.72	28	300	2	Health area	10	0	20000	100	5	29	Radius
178862	47	3805.56	28	300	3	Health area	10	0	20000	100	5	29	Radius
208694	63	3312.61	28	300	4	Health area	10	0	20000	100	5	29	Radius
238393	74	3221.52	28	300	5	Health area	10	0	20000	100	5	29	Radius
333235	113	2948.98	28	300	10	Health area	10	0	20000	100	5	29	Radius
382207	153	2498.08	28	300	15	Health area	10	0	20000	100	5	29	Radius
406361	189	2150.06	28	300	20	Health area	10	0	20000	100	5	29	Radius
854	4.6	185.652	2	14	0	Health area	10	0	1000	0	0	100	HH
55648	35	1589.94	2	14	0	Health area	10	0	1000	0	0	100	Village
77212	37.6	2053.51	2	14	1	Health area	10	0	1000	0	0	100	Radius
109580	42.8	2560.28	2	14	2	Health area	10	0	1000	0	0	100	Radius
145070	48	3022.29	2	14	3	Health area	10	0	1000	0	0	100	Radius
177338	52.2	3397.28	2	14	4	Health area	10	0	1000	0	0	100	Radius
211698	47	4504.21	2	14	5	Health area	10	0	1000	0	0	100	Radius
309692	59.6	5196.17	2	14	10	Health area	10	0	1000	0	0	100	Radius
380217	44.4	8563.45	2	14	15	Health area	10	0	1000	0	0	100	Radius
421072	42.4	9930.94	2	14	20	Health area	10	0	1000	0	0	100	Radius
854	4.6	185.652	2	14	0	Health area	10	0	1000	100	0	100	HH
55648	61.6	903.377	2	14	0	Health area	10	0	1000	100	0	100	Village
77212	66	1169.88	2	14	1	Health area	10	0	1000	100	0	100	Radius
109580	77	1423.12	2	14	2	Health area	10	0	1000	100	0	100	Radius
145070	84	1727.02	2	14	3	Health area	10	0	1000	100	0	100	Radius
177338	86	2062.07	2	14	4	Health area	10	0	1000	100	0	100	Radius
211698	78	2714.08	2	14	5	Health area	10	0	1000	100	0	100	Radius
309692	98	3160.12	2	14	10	Health area	10	0	1000	100	0	100	Radius
380217	80	4752.71	2	14	15	Health area	10	0	1000	100	0	100	Radius
421072	71	5930.59	2	14	20	Health area	10	0	1000	100	0	100	Radius
1557	4.6	338.478	2	14	0	Health area	10	0	20000	0	0	100	HH
181612	102.6	1770.1	2	14	0	Health area	10	0	20000	0	0	100	Village
210822	109.2	1930.6	2	14	1	Health area	10	0	20000	0	0	100	Radius
266572	114.4	2330.17	2	14	2	Health area	10	0	20000	0	0	100	Radius
324614	125.2	2592.76	2	14	3	Health area	10	0	20000	0	0	100	Radius
379376	128.6	2950.05	2	14	4	Health area	10	0	20000	0	0	100	Radius
435338	125.2	3477.14	2	14	5	Health area	10	0	20000	0	0	100	Radius
602402	130.6	4612.57	2	14	10	Health area	10	0	20000	0	0	100	Radius
706148	98.6	7161.74	2	14	15	Health area	10	0	20000	0	0	100	Radius
752310	84.2	8934.8	2	14	20	Health area	10	0	20000	0	0	100	Radius
840.78	3	280.26	2	14	0	Health area	10	0	20000	0	5	29	HH
98070.5	78.6	1247.72	2	14	0	Health area	10	0	20000	0	5	29	Village
113844	83.6	1361.77	2	14	1	Health area	10	0	20000	0	5	29	Radius
143949	87.6	1643.25	2	14	2	Health area	10	0	20000	0	5	29	Radius
175292	95.8	1829.77	2	14	3	Health area	10	0	20000	0	5	29	Radius
204863	96	2133.99	2	14	4	Health area	10	0	20000	0	5	29	Radius
235083	94.2	2495.57	2	14	5	Health area	10	0	20000	0	5	29	Radius
325297	100.2	3246.48	2	14	10	Health area	10	0	20000	0	5	29	Radius
381320	74.6	5111.53	2	14	15	Health area	10	0	20000	0	5	29	Radius
406247	60	6770.79	2	14	20	Health area	10	0	20000	0	5	29	Radius
1557	6	259.5	2	14	0	Health area	10	0	20000	100	0	100	HH
181612	168.4	1078.46	2	14	0	Health area	10	0	20000	100	0	100	Village
210822	188	1121.39	2	14	1	Health area	10	0	20000	100	0	100	Radius
266572	197	1353.16	2	14	2	Health area	10	0	20000	100	0	100	Radius
324614	213	1524.01	2	14	3	Health area	10	0	20000	100	0	100	Radius
379376	215	1764.54	2	14	4	Health area	10	0	20000	100	0	100	Radius
435338	212	2053.48	2	14	5	Health area	10	0	20000	100	0	100	Radius
602402	222	2713.52	2	14	10	Health area	10	0	20000	100	0	100	Radius
706148	188	3756.11	2	14	15	Health area	10	0	20000	100	0	100	Radius
752310	150	5015.4	2	14	20	Health area	10	0	20000	100	0	100	Radius
840.78	4.4	191.086	2	14	0	Health area	10	0	20000	100	5	29	HH
98070.5	124.8	785.821	2	14	0	Health area	10	0	20000	100	5	29	Village
113844	141	807.403	2	14	1	Health area	10	0	20000	100	5	29	Radius
143949	150	959.659	2	14	2	Health area	10	0	20000	100	5	29	Radius
175292	162	1082.05	2	14	3	Health area	10	0	20000	100	5	29	Radius
204863	161	1272.44	2	14	4	Health area	10	0	20000	100	5	29	Radius
235083	160	1469.27	2	14	5	Health area	10	0	20000	100	5	29	Radius
325297	170	1913.51	2	14	10	Health area	10	0	20000	100	5	29	Radius
381320	145	2629.79	2	14	15	Health area	10	0	20000	100	5	29	Radius
406247	107	3796.7	2	14	20	Health area	10	0	20000	100	5	29	Radius
1505	4.6	327.174	2	14	0	Health area	10	0	5000	0	0	100	HH
163093	95.4	1709.57	2	14	0	Health area	10	0	5000	0	0	100	Village
192303	102	1885.32	2	14	1	Health area	10	0	5000	0	0	100	Radius
246723	107.2	2301.52	2	14	2	Health area	10	0	5000	0	0	100	Radius
303709	118	2573.81	2	14	3	Health area	10	0	5000	0	0	100	Radius
357539	121.4	2945.13	2	14	4	Health area	10	0	5000	0	0	100	Radius
410097	118.2	3469.52	2	14	5	Health area	10	0	5000	0	0	100	Radius
560972	122.6	4575.63	2	14	10	Health area	10	0	5000	0	0	100	Radius
651747	90.4	7209.59	2	14	15	Health area	10	0	5000	0	0	100	Radius
697909	79.4	8789.79	2	14	20	Health area	10	0	5000	0	0	100	Radius
1505	6	250.833	2	14	0	Health area	10	0	5000	100	0	100	HH
163093	148.6	1097.53	2	14	0	Health area	10	0	5000	100	0	100	Village
192303	169	1137.89	2	14	1	Health area	10	0	5000	100	0	100	Radius
246723	178	1386.08	2	14	2	Health area	10	0	5000	100	0	100	Radius
303709	194	1565.51	2	14	3	Health area	10	0	5000	100	0	100	Radius
357539	196	1824.18	2	14	4	Health area	10	0	5000	100	0	100	Radius
410097	194	2113.9	2	14	5	Health area	10	0	5000	100	0	100	Radius
560972	200	2804.86	2	14	10	Health area	10	0	5000	100	0	100	Radius
651747	164	3974.07	2	14	15	Health area	10	0	5000	100	0	100	Radius
697909	141	4949.71	2	14	20	Health area	10	0	5000	100	0	100	Radius
1557	4.6	338.478	2	14	0	Health area	10	1	20000	0	0	100	HH
287491	129	2228.61	2	14	0	Health area	10	1	20000	0	0	100	Village
339751	136.6	2487.2	2	14	1	Health area	10	1	20000	0	0	100	Radius
440329	145.4	3028.4	2	14	2	Health area	10	1	20000	0	0	100	Radius
558139	160.6	3475.34	2	14	3	Health area	10	1	20000	0	0	100	Radius
765542	173	4425.1	2	14	4	Health area	10	1	20000	0	0	100	Radius
931475	183.8	5067.87	2	14	5	Health area	10	1	20000	0	0	100	Radius
1686085	238.8	7060.66	2	14	10	Health area	10	1	20000	0	0	100	Radius
2795034	254.2	10995.4	2	14	15	Health area	10	1	20000	0	0	100	Radius
3885557	270.4	14369.7	2	14	20	Health area	10	1	20000	0	0	100	Radius
1557	6	259.5	2	14	0	Health area	10	1	20000	100	0	100	HH
287491	221	1300.86	2	14	0	Health area	10	1	20000	100	0	100	Village
339751	232	1464.44	2	14	1	Health area	10	1	20000	100	0	100	Radius
440329	246	1789.96	2	14	2	Health area	10	1	20000	100	0	100	Radius
558139	270	2067.18	2	14	3	Health area	10	1	20000	100	0	100	Radius
765542	290	2639.8	2	14	4	Health area	10	1	20000	100	0	100	Radius
931475	308	3024.27	2	14	5	Health area	10	1	20000	100	0	100	Radius
1686085	398	4236.39	2	14	10	Health area	10	1	20000	100	0	100	Radius
2795034	425	6576.55	2	14	15	Health area	10	1	20000	100	0	100	Radius
3885557	454	8558.5	2	14	20	Health area	10	1	20000	100	0	100	Radius
854	4.6	185.652	2	21	0	Health area	10	0	1000	0	0	100	HH
55648	41	1357.27	2	21	0	Health area	10	0	1000	0	0	100	Village
77212	43.6	1770.92	2	21	1	Health area	10	0	1000	0	0	100	Radius
108314	48.8	2219.55	2	21	2	Health area	10	0	1000	0	0	100	Radius
144686	55	2630.65	2	21	3	Health area	10	0	1000	0	0	100	Radius
176275	59.8	2947.74	2	21	4	Health area	10	0	1000	0	0	100	Radius
208289	57.6	3616.13	2	21	5	Health area	10	0	1000	0	0	100	Radius
300138	72.2	4157.04	2	21	10	Health area	10	0	1000	0	0	100	Radius
378036	61.4	6156.94	2	21	15	Health area	10	0	1000	0	0	100	Radius
421072	59.2	7112.7	2	21	20	Health area	10	0	1000	0	0	100	Radius
854	4.6	185.652	2	21	0	Health area	10	0	1000	100	0	100	HH
55648	71.8	775.042	2	21	0	Health area	10	0	1000	100	0	100	Village
77212	75	1029.49	2	21	1	Health area	10	0	1000	100	0	100	Radius
108314	86	1259.47	2	21	2	Health area	10	0	1000	100	0	100	Radius
144686	94	1539.21	2	21	3	Health area	10	0	1000	100	0	100	Radius
176275	98	1798.72	2	21	4	Health area	10	0	1000	100	0	100	Radius
208289	94	2215.84	2	21	5	Health area	10	0	1000	100	0	100	Radius
300138	117	2565.28	2	21	10	Health area	10	0	1000	100	0	100	Radius
378036	105	3600.34	2	21	15	Health area	10	0	1000	100	0	100	Radius
421072	100	4210.72	2	21	20	Health area	10	0	1000	100	0	100	Radius
1557	4.6	338.478	2	21	0	Health area	10	0	20000	0	0	100	HH
181612	122.6	1481.34	2	21	0	Health area	10	0	20000	0	0	100	Village
210822	129.2	1631.75	2	21	1	Health area	10	0	20000	0	0	100	Radius
265306	136	1950.78	2	21	2	Health area	10	0	20000	0	0	100	Radius
324230	147.8	2193.71	2	21	3	Health area	10	0	20000	0	0	100	Radius
378676	155.8	2430.53	2	21	4	Health area	10	0	20000	0	0	100	Radius
428046	157	2726.41	2	21	5	Health area	10	0	20000	0	0	100	Radius
587391	166.2	3534.24	2	21	10	Health area	10	0	20000	0	0	100	Radius
687109	141.8	4845.62	2	21	15	Health area	10	0	20000	0	0	100	Radius
750195	122.8	6109.08	2	21	20	Health area	10	0	20000	0	0	100	Radius
840.78	3	280.26	2	21	0	Health area	10	0	20000	0	5	29	HH
98070.5	94.2	1041.09	2	21	0	Health area	10	0	20000	0	5	29	Village
113844	99.2	1147.62	2	21	1	Health area	10	0	20000	0	5	29	Radius
143265	105.8	1354.11	2	21	2	Health area	10	0	20000	0	5	29	Radius
175084	115	1522.47	2	21	3	Health area	10	0	20000	0	5	29	Radius
204485	117.6	1738.82	2	21	4	Health area	10	0	20000	0	5	29	Radius
231145	119.8	1929.42	2	21	5	Health area	10	0	20000	0	5	29	Radius
317191	128.8	2462.66	2	21	10	Health area	10	0	20000	0	5	29	Radius
371039	108.6	3416.56	2	21	15	Health area	10	0	20000	0	5	29	Radius
405105	90	4501.17	2	21	20	Health area	10	0	20000	0	5	29	Radius
1557	6	259.5	2	21	0	Health area	10	0	20000	100	0	100	HH
181612	198.2	916.307	2	21	0	Health area	10	0	20000	100	0	100	Village
210822	221	953.946	2	21	1	Health area	10	0	20000	100	0	100	Radius
265306	232	1143.56	2	21	2	Health area	10	0	20000	100	0	100	Radius
324230	249	1302.13	2	21	3	Health area	10	0	20000	100	0	100	Radius
378676	261	1450.87	2	21	4	Health area	10	0	20000	100	0	100	Radius
428046	263	1627.55	2	21	5	Health area	10	0	20000	100	0	100	Radius
587391	284	2068.28	2	21	10	Health area	10	0	20000	100	0	100	Radius
687109	254	2705.15	2	21	15	Health area	10	0	20000	100	0	100	Radius
750195	224	3349.08	2	21	20	Health area	10	0	20000	100	0	100	Radius
840.78	4.4	191.086	2	21	0	Health area	10	0	20000	100	5	29	HH
98070.5	146	671.716	2	21	0	Health area	10	0	20000	100	5	29	Village
113844	165	689.963	2	21	1	Health area	10	0	20000	100	5	29	Radius
143265	177	809.408	2	21	2	Health area	10	0	20000	100	5	29	Radius
175084	190	921.496	2	21	3	Health area	10	0	20000	100	5	29	Radius
204485	195	1048.64	2	21	4	Health area	10	0	20000	100	5	29	Radius
231145	198	1167.4	2	21	5	Health area	10	0	20000	100	5	29	Radius
317191	215	1475.31	2	21	10	Health area	10	0	20000	100	5	29	Radius
371039	195	1902.76	2	21	15	Health area	10	0	20000	100	5	29	Radius
405105	166	2440.39	2	21	20	Health area	10	0	20000	100	5	29	Radius
1505	4.6	327.174	2	21	0	Health area	10	0	5000	0	0	100	HH
163093	112.2	1453.59	2	21	0	Health area	10	0	5000	0	0	100	Village
192303	118.8	1618.71	2	21	1	Health area	10	0	5000	0	0	100	Radius
245457	125.6	1954.28	2	21	2	Health area	10	0	5000	0	0	100	Radius
303325	137.4	2207.61	2	21	3	Health area	10	0	5000	0	0	100	Radius
356839	145.4	2454.19	2	21	4	Health area	10	0	5000	0	0	100	Radius
402805	146.8	2743.9	2	21	5	Health area	10	0	5000	0	0	100	Radius
552304	156.4	3531.36	2	21	10	Health area	10	0	5000	0	0	100	Radius
633017	129.8	4876.86	2	21	15	Health area	10	0	5000	0	0	100	Radius
695794	114.6	6071.5	2	21	20	Health area	10	0	5000	0	0	100	Radius
1505	6	250.833	2	21	0	Health area	10	0	5000	100	0	100	HH
163093	171	953.76	2	21	0	Health area	10	0	5000	100	0	100	Village
192303	195	986.169	2	21	1	Health area	10	0	5000	100	0	100	Radius
245457	206	1191.54	2	21	2	Health area	10	0	5000	100	0	100	Radius
303325	223	1360.2	2	21	3	Health area	10	0	5000	100	0	100	Radius
356839	235	1518.46	2	21	4	Health area	10	0	5000	100	0	100	Radius
402805	239	1685.38	2	21	5	Health area	10	0	5000	100	0	100	Radius
552304	255	2165.9	2	21	10	Health area	10	0	5000	100	0	100	Radius
633017	225	2813.41	2	21	15	Health area	10	0	5000	100	0	100	Radius
695794	201	3461.66	2	21	20	Health area	10	0	5000	100	0	100	Radius
1557	4.6	338.478	2	21	0	Health area	10	1	20000	0	0	100	HH
239917	146.6	1636.54	2	21	0	Health area	10	1	20000	0	0	100	Village
288096	154.2	1868.33	2	21	1	Health area	10	1	20000	0	0	100	Radius
369710	166.6	2219.15	2	21	2	Health area	10	1	20000	0	0	100	Radius
462823	181.4	2551.39	2	21	3	Health area	10	1	20000	0	0	100	Radius
629041	193.6	3249.18	2	21	4	Health area	10	1	20000	0	0	100	Radius
730368	206.8	3531.76	2	21	5	Health area	10	1	20000	0	0	100	Radius
1218751	263.2	4630.51	2	21	10	Health area	10	1	20000	0	0	100	Radius
1863216	274.8	6780.26	2	21	15	Health area	10	1	20000	0	0	100	Radius
2648550	288.8	9170.88	2	21	20	Health area	10	1	20000	0	0	100	Radius
1557	6	259.5	2	21	0	Health area	10	1	20000	100	0	100	HH
239917	248	967.407	2	21	0	Health area	10	1	20000	100	0	100	Village
288096	259	1112.34	2	21	1	Health area	10	1	20000	100	0	100	Radius
369710	278	1329.89	2	21	2	Health area	10	1	20000	100	0	100	Radius
462823	302	1532.53	2	21	3	Health area	10	1	20000	100	0	100	Radius
629041	324	1941.48	2	21	4	Health area	10	1	20000	100	0	100	Radius
730368	343	2129.35	2	21	5	Health area	10	1	20000	100	0	100	Radius
1218751	436	2795.3	2	21	10	Health area	10	1	20000	100	0	100	Radius
1863216	456	4086	2	21	15	Health area	10	1	20000	100	0	100	Radius
2648550	479	5529.33	2	21	20	Health area	10	1	20000	100	0	100	Radius
854	3	284.667	2	7	0	Health area	10	0	1000	0	0	100	HH
55648	29.2	1905.75	2	7	0	Health area	10	0	1000	0	0	100	Village
77912	30.8	2529.61	2	7	1	Health area	10	0	1000	0	0	100	Radius
110439	33.2	3326.48	2	7	2	Health area	10	0	1000	0	0	100	Radius
146314	37.8	3870.74	2	7	3	Health area	10	0	1000	0	0	100	Radius
179289	35.2	5093.44	2	7	4	Health area	10	0	1000	0	0	100	Radius
214680	29.6	7252.7	2	7	5	Health area	10	0	1000	0	0	100	Radius
317296	27.4	11580.1	2	7	10	Health area	10	0	1000	0	0	100	Radius
386759	22	17580	2	7	15	Health area	10	0	1000	0	0	100	Radius
424396	21.2	20018.7	2	7	20	Health area	10	0	1000	0	0	100	Radius
854	3	284.667	2	7	0	Health area	10	0	1000	100	0	100	HH
55648	47.4	1174.01	2	7	0	Health area	10	0	1000	100	0	100	Village
77912	52	1498.31	2	7	1	Health area	10	0	1000	100	0	100	Radius
110439	57	1937.53	2	7	2	Health area	10	0	1000	100	0	100	Radius
146314	62	2359.9	2	7	3	Health area	10	0	1000	100	0	100	Radius
179289	55	3259.8	2	7	4	Health area	10	0	1000	100	0	100	Radius
214680	50	4293.6	2	7	5	Health area	10	0	1000	100	0	100	Radius
317296	46	6897.74	2	7	10	Health area	10	0	1000	100	0	100	Radius
386759	42	9208.55	2	7	15	Health area	10	0	1000	100	0	100	Radius
424396	35	12125.6	2	7	20	Health area	10	0	1000	100	0	100	Radius
1557	3	519	2	7	0	Health area	10	0	20000	0	0	100	HH
181612	72.4	2508.45	2	7	0	Health area	10	0	20000	0	0	100	Village
211522	74	2858.41	2	7	1	Health area	10	0	20000	0	0	100	Radius
268063	76.4	3508.68	2	7	2	Health area	10	0	20000	0	0	100	Radius
327987	79.2	4141.25	2	7	3	Health area	10	0	20000	0	0	100	Radius
385278	79.8	4828.05	2	7	4	Health area	10	0	20000	0	0	100	Radius
441544	73.2	6032.02	2	7	5	Health area	10	0	20000	0	0	100	Radius
617170	60.4	10218	2	7	10	Health area	10	0	20000	0	0	100	Radius
719037	47	15298.7	2	7	15	Health area	10	0	20000	0	0	100	Radius
752520	43.4	17339.2	2	7	20	Health area	10	0	20000	0	0	100	Radius
840.78	2	420.39	2	7	0	Health area	10	0	20000	0	5	29	HH
98070.5	58.2	1685.06	2	7	0	Health area	10	0	20000	0	5	29	Village
114222	58.2	1962.58	2	7	1	Health area	10	0	20000	0	5	29	Radius
144754	59.4	2436.94	2	7	2	Health area	10	0	20000	0	5	29	Radius
177113	62.4	2838.35	2	7	3	Health area	10	0	20000	0	5	29	Radius
208050	62.6	3323.48	2	7	4	Health area	10	0	20000	0	5	29	Radius
238434	57.6	4139.48	2	7	5	Health area	10	0	20000	0	5	29	Radius
333272	43.4	7679.07	2	7	10	Health area	10	0	20000	0	5	29	Radius
388280	33.2	11695.2	2	7	15	Health area	10	0	20000	0	5	29	Radius
406361	30	13545.4	2	7	20	Health area	10	0	20000	0	5	29	Radius
1557	4.4	353.864	2	7	0	Health area	10	0	20000	100	0	100	HH
181612	120	1513.43	2	7	0	Health area	10	0	20000	100	0	100	Village
211522	132	1602.44	2	7	1	Health area	10	0	20000	100	0	100	Radius
268063	136	1971.05	2	7	2	Health area	10	0	20000	100	0	100	Radius
327987	137	2394.07	2	7	3	Health area	10	0	20000	100	0	100	Radius
385278	131	2941.05	2	7	4	Health area	10	0	20000	100	0	100	Radius
441544	126	3504.32	2	7	5	Health area	10	0	20000	100	0	100	Radius
617170	100	6171.7	2	7	10	Health area	10	0	20000	100	0	100	Radius
719037	84	8559.96	2	7	15	Health area	10	0	20000	100	0	100	Radius
752520	78	9647.69	2	7	20	Health area	10	0	20000	100	0	100	Radius
840.78	3.4	247.288	2	7	0	Health area	10	0	20000	100	5	29	HH
98070.5	91.8	1068.31	2	7	0	Health area	10	0	20000	100	5	29	Village
114222	100	1142.22	2	7	1	Health area	10	0	20000	100	5	29	Radius
144754	104	1391.87	2	7	2	Health area	10	0	20000	100	5	29	Radius
177113	107	1655.26	2	7	3	Health area	10	0	20000	100	5	29	Radius
208050	103	2019.9	2	7	4	Health area	10	0	20000	100	5	29	Radius
238434	99	2408.42	2	7	5	Health area	10	0	20000	100	5	29	Radius
333272	73	4565.37	2	7	10	Health area	10	0	20000	100	5	29	Radius
388280	61	6365.25	2	7	15	Health area	10	0	20000	100	5	29	Radius
406361	55	7388.38	2	7	20	Health area	10	0	20000	100	5	29	Radius
1505	3	501.667	2	7	0	Health area	10	0	5000	0	0	100	HH
163093	68.4	2384.4	2	7	0	Health area	10	0	5000	0	0	100	Village
193003	70	2757.19	2	7	1	Health area	10	0	5000	0	0	100	Radius
248214	72.4	3428.37	2	7	2	Health area	10	0	5000	0	0	100	Radius
307082	75.2	4083.54	2	7	3	Health area	10	0	5000	0	0	100	Radius
363441	75.8	4794.74	2	7	4	Health area	10	0	5000	0	0	100	Radius
418744	68.2	6139.94	2	7	5	Health area	10	0	5000	0	0	100	Radius
575740	57.2	10065.4	2	7	10	Health area	10	0	5000	0	0	100	Radius
664636	43.8	15174.3	2	7	15	Health area	10	0	5000	0	0	100	Radius
698119	42.4	16465.1	2	7	20	Health area	10	0	5000	0	0	100	Radius
1505	4.4	342.045	2	7	0	Health area	10	0	5000	100	0	100	HH
163093	103.4	1577.3	2	7	0	Health area	10	0	5000	100	0	100	Village
193003	117	1649.6	2	7	1	Health area	10	0	5000	100	0	100	Radius
248214	121	2051.36	2	7	2	Health area	10	0	5000	100	0	100	Radius
307082	122	2517.07	2	7	3	Health area	10	0	5000	100	0	100	Radius
363441	116	3133.11	2	7	4	Health area	10	0	5000	100	0	100	Radius
418744	110	3806.76	2	7	5	Health area	10	0	5000	100	0	100	Radius
575740	93	6190.75	2	7	10	Health area	10	0	5000	100	0	100	Radius
664636	77	8631.64	2	7	15	Health area	10	0	5000	100	0	100	Radius
698119	74	9434.04	2	7	20	Health area	10	0	5000	100	0	100	Radius
1557	3	519	2	7	0	Health area	10	1	20000	0	0	100	HH
325422	110	2958.38	2	7	0	Health area	10	1	20000	0	0	100	Village
393094	113.6	3460.33	2	7	1	Health area	10	1	20000	0	0	100	Radius
514024	121.8	4220.23	2	7	2	Health area	10	1	20000	0	0	100	Radius
671747	133.8	5020.53	2	7	3	Health area	10	1	20000	0	0	100	Radius
918544	149.6	6140	2	7	4	Health area	10	1	20000	0	0	100	Radius
1139646	161.2	7069.76	2	7	5	Health area	10	1	20000	0	0	100	Radius
2346795	204.8	11459	2	7	10	Health area	10	1	20000	0	0	100	Radius
3875889	219.4	17665.9	2	7	15	Health area	10	1	20000	0	0	100	Radius
5168944	238.8	21645.5	2	7	20	Health area	10	1	20000	0	0	100	Radius
1557	4.4	353.864	2	7	0	Health area	10	1	20000	100	0	100	HH
325422	190	1712.75	2	7	0	Health area	10	1	20000	100	0	100	Village
393094	197	1995.4	2	7	1	Health area	10	1	20000	100	0	100	Radius
514024	209	2459.44	2	7	2	Health area	10	1	20000	100	0	100	Radius
671747	227	2959.24	2	7	3	Health area	10	1	20000	100	0	100	Radius
918544	245	3749.16	2	7	4	Health area	10	1	20000	100	0	100	Radius
1139646	264	4316.84	2	7	5	Health area	10	1	20000	100	0	100	Radius
2346795	339	6922.7	2	7	10	Health area	10	1	20000	100	0	100	Radius
3875889	364	10648	2	7	15	Health area	10	1	20000	100	0	100	Radius
5168944	397	13020	2	7	20	Health area	10	1	20000	100	0	100	Radius
854	4.6	185.652	3	14	0	Health area	10	0	1000	0	0	100	HH
55648	28.2	1973.33	3	14	0	Health area	10	0	1000	0	0	100	Village
77212	31.8	2428.05	3	14	1	Health area	10	0	1000	0	0	100	Radius
109580	38.6	2838.86	3	14	2	Health area	10	0	1000	0	0	100	Radius
145416	43.8	3320	3	14	3	Health area	10	0	1000	0	0	100	Radius
177338	49	3619.14	3	14	4	Health area	10	0	1000	0	0	100	Radius
211698	44.2	4789.55	3	14	5	Health area	10	0	1000	0	0	100	Radius
313143	53.2	5886.15	3	14	10	Health area	10	0	1000	0	0	100	Radius
383409	45	8520.2	3	14	15	Health area	10	0	1000	0	0	100	Radius
421282	41.4	10175.9	3	14	20	Health area	10	0	1000	0	0	100	Radius
854	4.6	185.652	3	14	0	Health area	10	0	1000	100	0	100	HH
55648	53.4	1042.1	3	14	0	Health area	10	0	1000	100	0	100	Village
77212	57	1354.6	3	14	1	Health area	10	0	1000	100	0	100	Radius
109580	69	1588.12	3	14	2	Health area	10	0	1000	100	0	100	Radius
145416	76	1913.37	3	14	3	Health area	10	0	1000	100	0	100	Radius
177338	81	2189.36	3	14	4	Health area	10	0	1000	100	0	100	Radius
211698	73	2899.97	3	14	5	Health area	10	0	1000	100	0	100	Radius
313143	87	3599.34	3	14	10	Health area	10	0	1000	100	0	100	Radius
383409	80	4792.61	3	14	15	Health area	10	0	1000	100	0	100	Radius
421282	70	6018.31	3	14	20	Health area	10	0	1000	100	0	100	Radius
1557	4.6	338.478	3	14	0	Health area	10	0	20000	0	0	100	HH
181612	88.2	2059.09	3	14	0	Health area	10	0	20000	0	0	100	Village
210822	96.8	2177.91	3	14	1	Health area	10	0	20000	0	0	100	Radius
266572	103.6	2573.09	3	14	2	Health area	10	0	20000	0	0	100	Radius
325272	115.6	2813.77	3	14	3	Health area	10	0	20000	0	0	100	Radius
380878	117	3255.37	3	14	4	Health area	10	0	20000	0	0	100	Radius
434655	118.6	3664.88	3	14	5	Health area	10	0	20000	0	0	100	Radius
610747	123.2	4957.36	3	14	10	Health area	10	0	20000	0	0	100	Radius
715776	98.2	7288.96	3	14	15	Health area	10	0	20000	0	0	100	Radius
752520	80.6	9336.48	3	14	20	Health area	10	0	20000	0	0	100	Radius
840.78	3	280.26	3	14	0	Health area	10	0	20000	0	5	29	HH
98070.5	66.4	1476.97	3	14	0	Health area	10	0	20000	0	5	29	Village
113844	73.4	1551.01	3	14	1	Health area	10	0	20000	0	5	29	Radius
143949	78.4	1836.08	3	14	2	Health area	10	0	20000	0	5	29	Radius
175647	88.4	1986.96	3	14	3	Health area	10	0	20000	0	5	29	Radius
205674	86	2391.56	3	14	4	Health area	10	0	20000	0	5	29	Radius
234714	87	2697.86	3	14	5	Health area	10	0	20000	0	5	29	Radius
329803	93.4	3531.09	3	14	10	Health area	10	0	20000	0	5	29	Radius
386519	72	5368.32	3	14	15	Health area	10	0	20000	0	5	29	Radius
406361	55.4	7335.03	3	14	20	Health area	10	0	20000	0	5	29	Radius
1557	4.6	338.478	3	14	0	Health area	10	0	20000	100	0	100	HH
181612	145.6	1247.34	3	14	0	Health area	10	0	20000	100	0	100	Village
210822	166	1270.01	3	14	1	Health area	10	0	20000	100	0	100	Radius
266572	177	1506.06	3	14	2	Health area	10	0	20000	100	0	100	Radius
325272	194	1676.66	3	14	3	Health area	10	0	20000	100	0	100	Radius
380878	196	1943.26	3	14	4	Health area	10	0	20000	100	0	100	Radius
434655	200	2173.28	3	14	5	Health area	10	0	20000	100	0	100	Radius
610747	206	2964.79	3	14	10	Health area	10	0	20000	100	0	100	Radius
715776	184	3890.09	3	14	15	Health area	10	0	20000	100	0	100	Radius
752520	145	5189.79	3	14	20	Health area	10	0	20000	100	0	100	Radius
840.78	3	280.26	3	14	0	Health area	10	0	20000	100	5	29	HH
98070.5	107	916.547	3	14	0	Health area	10	0	20000	100	5	29	Village
113844	124	918.096	3	14	1	Health area	10	0	20000	100	5	29	Radius
143949	134	1074.25	3	14	2	Health area	10	0	20000	100	5	29	Radius
175647	148	1186.8	3	14	3	Health area	10	0	20000	100	5	29	Radius
205674	145	1418.44	3	14	4	Health area	10	0	20000	100	5	29	Radius
234714	148	1585.9	3	14	5	Health area	10	0	20000	100	5	29	Radius
329803	157	2100.66	3	14	10	Health area	10	0	20000	100	5	29	Radius
386519	138	2800.86	3	14	15	Health area	10	0	20000	100	5	29	Radius
406361	101	4023.37	3	14	20	Health area	10	0	20000	100	5	29	Radius
1505	4.6	327.174	3	14	0	Health area	10	0	5000	0	0	100	HH
163093	81.6	1998.69	3	14	0	Health area	10	0	5000	0	0	100	Village
192303	90.2	2131.96	3	14	1	Health area	10	0	5000	0	0	100	Radius
246723	97	2543.54	3	14	2	Health area	10	0	5000	0	0	100	Radius
304367	109	2792.36	3	14	3	Health area	10	0	5000	0	0	100	Radius
359218	110.4	3253.79	3	14	4	Health area	10	0	5000	0	0	100	Radius
409332	112.2	3648.24	3	14	5	Health area	10	0	5000	0	0	100	Radius
569317	115.2	4941.99	3	14	10	Health area	10	0	5000	0	0	100	Radius
661375	90	7348.61	3	14	15	Health area	10	0	5000	0	0	100	Radius
698119	75.8	9210.01	3	14	20	Health area	10	0	5000	0	0	100	Radius
1505	4.6	327.174	3	14	0	Health area	10	0	5000	100	0	100	HH
163093	129.2	1262.33	3	14	0	Health area	10	0	5000	100	0	100	Village
192303	150	1282.02	3	14	1	Health area	10	0	5000	100	0	100	Radius
246723	161	1532.44	3	14	2	Health area	10	0	5000	100	0	100	Radius
304367	178	1709.93	3	14	3	Health area	10	0	5000	100	0	100	Radius
359218	180	1995.66	3	14	4	Health area	10	0	5000	100	0	100	Radius
409332	185	2212.61	3	14	5	Health area	10	0	5000	100	0	100	Radius
569317	187	3044.48	3	14	10	Health area	10	0	5000	100	0	100	Radius
661375	161	4107.92	3	14	15	Health area	10	0	5000	100	0	100	Radius
698119	137	5095.76	3	14	20	Health area	10	0	5000	100	0	100	Radius
1557	4.6	338.478	3	14	0	Health area	10	1	20000	0	0	100	HH
333592	109.4	3049.29	3	14	0	Health area	10	1	20000	0	0	100	Village
381665	123	3102.97	3	14	1	Health area	10	1	20000	0	0	100	Radius
490798	132	3718.17	3	14	2	Health area	10	1	20000	0	0	100	Radius
628575	148.8	4224.29	3	14	3	Health area	10	1	20000	0	0	100	Radius
838950	164.4	5103.1	3	14	4	Health area	10	1	20000	0	0	100	Radius
1045923	172.2	6073.89	3	14	5	Health area	10	1	20000	0	0	100	Radius
2084584	224.6	9281.32	3	14	10	Health area	10	1	20000	0	0	100	Radius
3217152	231.8	13879	3	14	15	Health area	10	1	20000	0	0	100	Radius
4463249	245.4	18187.6	3	14	20	Health area	10	1	20000	0	0	100	Radius
1557	4.6	338.478	3	14	0	Health area	10	1	20000	100	0	100	HH
333592	189	1765.04	3	14	0	Health area	10	1	20000	100	0	100	Village
381665	206	1852.74	3	14	1	Health area	10	1	20000	100	0	100	Radius
490798	221	2220.81	3	14	2	Health area	10	1	20000	100	0	100	Radius
628575	245	2565.61	3	14	3	Health area	10	1	20000	100	0	100	Radius
838950	270	3107.22	3	14	4	Health area	10	1	20000	100	0	100	Radius
1045923	283	3695.84	3	14	5	Health area	10	1	20000	100	0	100	Radius
2084584	367	5680.07	3	14	10	Health area	10	1	20000	100	0	100	Radius
3217152	396	8124.12	3	14	15	Health area	10	1	20000	100	0	100	Radius
4463249	414	10780.8	3	14	20	Health area	10	1	20000	100	0	100	Radius
854	4.6	185.652	3	21	0	Health area	10	0	1000	0	0	100	HH
55648	34.2	1627.13	3	21	0	Health area	10	0	1000	0	0	100	Village
77212	37.8	2042.65	3	21	1	Health area	10	0	1000	0	0	100	Radius
108314	44.6	2428.57	3	21	2	Health area	10	0	1000	0	0	100	Radius
145032	50.8	2854.96	3	21	3	Health area	10	0	1000	0	0	100	Radius
176275	56.6	3114.4	3	21	4	Health area	10	0	1000	0	0	100	Radius
208289	54.8	3800.89	3	21	5	Health area	10	0	1000	0	0	100	Radius
304026	68.6	4431.87	3	21	10	Health area	10	0	1000	0	0	100	Radius
382461	62.6	6109.6	3	21	15	Health area	10	0	1000	0	0	100	Radius
421282	58.2	7238.52	3	21	20	Health area	10	0	1000	0	0	100	Radius
854	4.6	185.652	3	21	0	Health area	10	0	1000	100	0	100	HH
55648	63.6	874.969	3	21	0	Health area	10	0	1000	100	0	100	Village
77212	66	1169.88	3	21	1	Health area	10	0	1000	100	0	100	Radius
108314	78	1388.64	3	21	2	Health area	10	0	1000	100	0	100	Radius
145032	86	1686.42	3	21	3	Health area	10	0	1000	100	0	100	Radius
176275	93	1895.43	3	21	4	Health area	10	0	1000	100	0	100	Radius
208289	89	2340.33	3	21	5	Health area	10	0	1000	100	0	100	Radius
304026	112	2714.52	3	21	10	Health area	10	0	1000	100	0	100	Radius
382461	107	3574.4	3	21	15	Health area	10	0	1000	100	0	100	Radius
421282	99	4255.37	3	21	20	Health area	10	0	1000	100	0	100	Radius
1557	4.6	338.478	3	21	0	Health area	10	0	20000	0	0	100	HH
181612	108.2	1678.48	3	21	0	Health area	10	0	20000	0	0	100	Village
210822	116.8	1804.98	3	21	1	Health area	10	0	20000	0	0	100	Radius
265306	125.2	2119.06	3	21	2	Health area	10	0	20000	0	0	100	Radius
324888	138.2	2350.85	3	21	3	Health area	10	0	20000	0	0	100	Radius
380178	144.2	2636.46	3	21	4	Health area	10	0	20000	0	0	100	Radius
427363	150.4	2841.51	3	21	5	Health area	10	0	20000	0	0	100	Radius
596134	157.8	3777.78	3	21	10	Health area	10	0	20000	0	0	100	Radius
693389	142	4883.02	3	21	15	Health area	10	0	20000	0	0	100	Radius
750405	119.2	6295.34	3	21	20	Health area	10	0	20000	0	0	100	Radius
840.78	3	280.26	3	21	0	Health area	10	0	20000	0	5	29	HH
98070.5	82	1195.98	3	21	0	Health area	10	0	20000	0	5	29	Village
113844	89	1279.14	3	21	1	Health area	10	0	20000	0	5	29	Radius
143265	96.6	1483.08	3	21	2	Health area	10	0	20000	0	5	29	Radius
175440	107.6	1630.48	3	21	3	Health area	10	0	20000	0	5	29	Radius
205296	107.6	1907.96	3	21	4	Health area	10	0	20000	0	5	29	Radius
230776	112.6	2049.52	3	21	5	Health area	10	0	20000	0	5	29	Radius
321912	121	2660.43	3	21	10	Health area	10	0	20000	0	5	29	Radius
374430	106.6	3512.48	3	21	15	Health area	10	0	20000	0	5	29	Radius
405219	85.4	4744.95	3	21	20	Health area	10	0	20000	0	5	29	Radius
1557	4.6	338.478	3	21	0	Health area	10	0	20000	100	0	100	HH
181612	175.4	1035.42	3	21	0	Health area	10	0	20000	100	0	100	Village
210822	199	1059.41	3	21	1	Health area	10	0	20000	100	0	100	Radius
265306	212	1251.44	3	21	2	Health area	10	0	20000	100	0	100	Radius
324888	230	1412.56	3	21	3	Health area	10	0	20000	100	0	100	Radius
380178	242	1570.98	3	21	4	Health area	10	0	20000	100	0	100	Radius
427363	251	1702.64	3	21	5	Health area	10	0	20000	100	0	100	Radius
596134	267	2232.71	3	21	10	Health area	10	0	20000	100	0	100	Radius
693389	253	2740.67	3	21	15	Health area	10	0	20000	100	0	100	Radius
750405	219	3426.51	3	21	20	Health area	10	0	20000	100	0	100	Radius
840.78	3	280.26	3	21	0	Health area	10	0	20000	100	5	29	HH
98070.5	128.2	764.98	3	21	0	Health area	10	0	20000	100	5	29	Village
113844	148	769.215	3	21	1	Health area	10	0	20000	100	5	29	Radius
143265	161	889.846	3	21	2	Health area	10	0	20000	100	5	29	Radius
175440	176	996.815	3	21	3	Health area	10	0	20000	100	5	29	Radius
205296	179	1146.91	3	21	4	Health area	10	0	20000	100	5	29	Radius
230776	186	1240.73	3	21	5	Health area	10	0	20000	100	5	29	Radius
321912	201	1601.55	3	21	10	Health area	10	0	20000	100	5	29	Radius
374430	191	1960.37	3	21	15	Health area	10	0	20000	100	5	29	Radius
405219	160	2532.62	3	21	20	Health area	10	0	20000	100	5	29	Radius
1505	4.6	327.174	3	21	0	Health area	10	0	5000	0	0	100	HH
163093	98.4	1657.45	3	21	0	Health area	10	0	5000	0	0	100	Village
192303	107	1797.22	3	21	1	Health area	10	0	5000	0	0	100	Radius
245457	115.4	2127.01	3	21	2	Health area	10	0	5000	0	0	100	Radius
303983	128.4	2367.47	3	21	3	Health area	10	0	5000	0	0	100	Radius
358518	134.4	2667.54	3	21	4	Health area	10	0	5000	0	0	100	Radius
402040	140.8	2855.4	3	21	5	Health area	10	0	5000	0	0	100	Radius
561047	148	3790.86	3	21	10	Health area	10	0	5000	0	0	100	Radius
639297	130	4917.67	3	21	15	Health area	10	0	5000	0	0	100	Radius
696004	111	6270.31	3	21	20	Health area	10	0	5000	0	0	100	Radius
1505	4.6	327.174	3	21	0	Health area	10	0	5000	100	0	100	HH
163093	151.6	1075.81	3	21	0	Health area	10	0	5000	100	0	100	Village
192303	176	1092.63	3	21	1	Health area	10	0	5000	100	0	100	Radius
245457	189	1298.71	3	21	2	Health area	10	0	5000	100	0	100	Radius
303983	207	1468.52	3	21	3	Health area	10	0	5000	100	0	100	Radius
358518	219	1637.07	3	21	4	Health area	10	0	5000	100	0	100	Radius
402040	230	1748	3	21	5	Health area	10	0	5000	100	0	100	Radius
561047	241	2328	3	21	10	Health area	10	0	5000	100	0	100	Radius
639297	225	2841.32	3	21	15	Health area	10	0	5000	100	0	100	Radius
696004	197	3533.02	3	21	20	Health area	10	0	5000	100	0	100	Radius
1557	4.6	338.478	3	21	0	Health area	10	1	20000	0	0	100	HH
273628	131	2088.76	3	21	0	Health area	10	1	20000	0	0	100	Village
321365	140.6	2285.67	3	21	1	Health area	10	1	20000	0	0	100	Radius
412328	154.8	2663.62	3	21	2	Health area	10	1	20000	0	0	100	Radius
525566	170.8	3077.08	3	21	3	Health area	10	1	20000	0	0	100	Radius
716464	180.8	3962.74	3	21	4	Health area	10	1	20000	0	0	100	Radius
811707	200.8	4042.37	3	21	5	Health area	10	1	20000	0	0	100	Radius
1573329	250.4	6283.26	3	21	10	Health area	10	1	20000	0	0	100	Radius
2314555	268.4	8623.53	3	21	15	Health area	10	1	20000	0	0	100	Radius
3091203	281	11000.7	3	21	20	Health area	10	1	20000	0	0	100	Radius
1557	4.6	338.478	3	21	0	Health area	10	1	20000	100	0	100	HH
273628	222	1232.56	3	21	0	Health area	10	1	20000	100	0	100	Village
321365	235	1367.51	3	21	1	Health area	10	1	20000	100	0	100	Radius
412328	257	1604.39	3	21	2	Health area	10	1	20000	100	0	100	Radius
525566	282	1863.71	3	21	3	Health area	10	1	20000	100	0	100	Radius
716464	301	2380.28	3	21	4	Health area	10	1	20000	100	0	100	Radius
811707	330	2459.72	3	21	5	Health area	10	1	20000	100	0	100	Radius
1573329	413	3809.51	3	21	10	Health area	10	1	20000	100	0	100	Radius
2314555	445	5201.25	3	21	15	Health area	10	1	20000	100	0	100	Radius
3091203	467	6619.28	3	21	20	Health area	10	1	20000	100	0	100	Radius
854	3	284.667	3	7	0	Health area	10	0	1000	0	0	100	HH
55648	22.4	2484.29	3	7	0	Health area	10	0	1000	0	0	100	Village
77912	25	3116.48	3	7	1	Health area	10	0	1000	0	0	100	Radius
110439	29	3808.24	3	7	2	Health area	10	0	1000	0	0	100	Radius
146660	32.6	4498.77	3	7	3	Health area	10	0	1000	0	0	100	Radius
179289	31	5783.52	3	7	4	Health area	10	0	1000	0	0	100	Radius
214680	27.4	7835.04	3	7	5	Health area	10	0	1000	0	0	100	Radius
318761	22.2	14358.6	3	7	10	Health area	10	0	1000	0	0	100	Radius
386759	17.6	21974.9	3	7	15	Health area	10	0	1000	0	0	100	Radius
424396	17.2	24674.2	3	7	20	Health area	10	0	1000	0	0	100	Radius
854	3	284.667	3	7	0	Health area	10	0	1000	100	0	100	HH
55648	39.2	1419.59	3	7	0	Health area	10	0	1000	100	0	100	Village
77912	43	1811.91	3	7	1	Health area	10	0	1000	100	0	100	Radius
110439	49	2253.86	3	7	2	Health area	10	0	1000	100	0	100	Radius
146660	53	2767.17	3	7	3	Health area	10	0	1000	100	0	100	Radius
179289	49	3658.96	3	7	4	Health area	10	0	1000	100	0	100	Radius
214680	46	4666.96	3	7	5	Health area	10	0	1000	100	0	100	Radius
318761	39	8173.36	3	7	10	Health area	10	0	1000	100	0	100	Radius
386759	38	10177.9	3	7	15	Health area	10	0	1000	100	0	100	Radius
424396	31	13690.2	3	7	20	Health area	10	0	1000	100	0	100	Radius
1557	3	519	3	7	0	Health area	10	0	20000	0	0	100	HH
181612	58	3131.24	3	7	0	Health area	10	0	20000	0	0	100	Village
211522	61.6	3433.8	3	7	1	Health area	10	0	20000	0	0	100	Radius
268063	65.6	4086.33	3	7	2	Health area	10	0	20000	0	0	100	Radius
327987	68.6	4781.15	3	7	3	Health area	10	0	20000	0	0	100	Radius
385590	66.2	5824.62	3	7	4	Health area	10	0	20000	0	0	100	Radius
441544	63	7008.63	3	7	5	Health area	10	0	20000	0	0	100	Radius
622343	54	11524.9	3	7	10	Health area	10	0	20000	0	0	100	Radius
719037	42.6	16878.8	3	7	15	Health area	10	0	20000	0	0	100	Radius
752520	37.8	19907.9	3	7	20	Health area	10	0	20000	0	0	100	Radius
840.78	2	420.39	3	7	0	Health area	10	0	20000	0	5	29	HH
98070.5	46	2131.97	3	7	0	Health area	10	0	20000	0	5	29	Village
114222	48	2379.62	3	7	1	Health area	10	0	20000	0	5	29	Radius
144754	50.2	2883.55	3	7	2	Health area	10	0	20000	0	5	29	Radius
177113	54	3279.87	3	7	3	Health area	10	0	20000	0	5	29	Radius
208219	50.6	4114.99	3	7	4	Health area	10	0	20000	0	5	29	Radius
238434	47.4	5030.25	3	7	5	Health area	10	0	20000	0	5	29	Radius
336065	37.6	8937.9	3	7	10	Health area	10	0	20000	0	5	29	Radius
388280	28.6	13576.2	3	7	15	Health area	10	0	20000	0	5	29	Radius
406361	25.4	15998.5	3	7	20	Health area	10	0	20000	0	5	29	Radius
1557	3	519	3	7	0	Health area	10	0	20000	100	0	100	HH
181612	97.2	1868.44	3	7	0	Health area	10	0	20000	100	0	100	Village
211522	110	1922.93	3	7	1	Health area	10	0	20000	100	0	100	Radius
268063	115	2330.98	3	7	2	Health area	10	0	20000	100	0	100	Radius
327987	116	2827.47	3	7	3	Health area	10	0	20000	100	0	100	Radius
385590	110	3505.36	3	7	4	Health area	10	0	20000	100	0	100	Radius
441544	108	4088.37	3	7	5	Health area	10	0	20000	100	0	100	Radius
622343	88	7072.08	3	7	10	Health area	10	0	20000	100	0	100	Radius
719037	78	9218.42	3	7	15	Health area	10	0	20000	100	0	100	Radius
752520	69	10906.1	3	7	20	Health area	10	0	20000	100	0	100	Radius
840.78	2	420.39	3	7	0	Health area	10	0	20000	100	5	29	HH
98070.5	74	1325.28	3	7	0	Health area	10	0	20000	100	5	29	Village
114222	83	1376.17	3	7	1	Health area	10	0	20000	100	5	29	Radius
144754	87	1663.84	3	7	2	Health area	10	0	20000	100	5	29	Radius
177113	91	1946.3	3	7	3	Health area	10	0	20000	100	5	29	Radius
208219	85	2449.63	3	7	4	Health area	10	0	20000	100	5	29	Radius
238434	82	2907.73	3	7	5	Health area	10	0	20000	100	5	29	Radius
336065	63	5334.37	3	7	10	Health area	10	0	20000	100	5	29	Radius
388280	54	7190.37	3	7	15	Health area	10	0	20000	100	5	29	Radius
406361	47	8645.97	3	7	20	Health area	10	0	20000	100	5	29	Radius
1505	3	501.667	3	7	0	Health area	10	0	5000	0	0	100	HH
163093	54.6	2987.05	3	7	0	Health area	10	0	5000	0	0	100	Village
193003	58.2	3316.2	3	7	1	Health area	10	0	5000	0	0	100	Radius
248214	62.2	3990.58	3	7	2	Health area	10	0	5000	0	0	100	Radius
307082	65.2	4709.85	3	7	3	Health area	10	0	5000	0	0	100	Radius
363930	62.8	5795.06	3	7	4	Health area	10	0	5000	0	0	100	Radius
418744	58.6	7145.8	3	7	5	Health area	10	0	5000	0	0	100	Radius
580913	50.8	11435.3	3	7	10	Health area	10	0	5000	0	0	100	Radius
664636	39.4	16868.9	3	7	15	Health area	10	0	5000	0	0	100	Radius
698119	36.8	18970.6	3	7	20	Health area	10	0	5000	0	0	100	Radius
1505	3	501.667	3	7	0	Health area	10	0	5000	100	0	100	HH
163093	84	1941.58	3	7	0	Health area	10	0	5000	100	0	100	Village
193003	98	1969.42	3	7	1	Health area	10	0	5000	100	0	100	Radius
248214	103	2409.84	3	7	2	Health area	10	0	5000	100	0	100	Radius
307082	104	2952.71	3	7	3	Health area	10	0	5000	100	0	100	Radius
363930	98	3713.57	3	7	4	Health area	10	0	5000	100	0	100	Radius
418744	95	4407.83	3	7	5	Health area	10	0	5000	100	0	100	Radius
580913	82	7084.3	3	7	10	Health area	10	0	5000	100	0	100	Radius
664636	72	9231.06	3	7	15	Health area	10	0	5000	100	0	100	Radius
698119	66	10577.6	3	7	20	Health area	10	0	5000	100	0	100	Radius
1557	3	519	3	7	0	Health area	10	1	20000	0	0	100	HH
379059	91.2	4156.35	3	7	0	Health area	10	1	20000	0	0	100	Village
448716	96.8	4635.5	3	7	1	Health area	10	1	20000	0	0	100	Radius
581988	105.2	5532.21	3	7	2	Health area	10	1	20000	0	0	100	Radius
772163	114	6773.36	3	7	3	Health area	10	1	20000	0	0	100	Radius
1051005	126.2	8328.09	3	7	4	Health area	10	1	20000	0	0	100	Radius
1345252	141.8	9486.97	3	7	5	Health area	10	1	20000	0	0	100	Radius
2946323	193.6	15218.6	3	7	10	Health area	10	1	20000	0	0	100	Radius
4556251	212	21491.8	3	7	15	Health area	10	1	20000	0	0	100	Radius
6108391	232.2	26306.6	3	7	20	Health area	10	1	20000	0	0	100	Radius
1557	3	519	3	7	0	Health area	10	1	20000	100	0	100	HH
379059	158	2399.11	3	7	0	Health area	10	1	20000	100	0	100	Village
448716	167	2686.92	3	7	1	Health area	10	1	20000	100	0	100	Radius
581988	179	3251.33	3	7	2	Health area	10	1	20000	100	0	100	Radius
772163	192	4021.68	3	7	3	Health area	10	1	20000	100	0	100	Radius
1051005	210	5004.79	3	7	4	Health area	10	1	20000	100	0	100	Radius
1345252	233	5773.61	3	7	5	Health area	10	1	20000	100	0	100	Radius
2946323	309	9535.03	3	7	10	Health area	10	1	20000	100	0	100	Radius
4556251	349	13055.2	3	7	15	Health area	10	1	20000	100	0	100	Radius
6108391	383	15948.8	3	7	20	Health area	10	1	20000	100	0	100	Radius
854	1.6	533.75	7	14	0	Health area	10	0	1000	0	0	100	HH
55648	7.8	7134.36	7	14	0	Health area	10	0	1000	0	0	100	Village
77506	8.8	8807.5	7	14	1	Health area	10	0	1000	0	0	100	Radius
111241	13.8	8060.94	7	14	2	Health area	10	0	1000	0	0	100	Radius
149157	16.4	9094.94	7	14	3	Health area	10	0	1000	0	0	100	Radius
180822	25.2	7175.48	7	14	4	Health area	10	0	1000	0	0	100	Radius
220480	23.2	9503.45	7	14	5	Health area	10	0	1000	0	0	100	Radius
315885	38.2	8269.24	7	14	10	Health area	10	0	1000	0	0	100	Radius
387101	33.2	11659.7	7	14	15	Health area	10	0	1000	0	0	100	Radius
421282	31.6	13331.7	7	14	20	Health area	10	0	1000	0	0	100	Radius
854	1.6	533.75	7	14	0	Health area	10	0	1000	100	0	100	HH
55648	20.4	2727.84	7	14	0	Health area	10	0	1000	100	0	100	Village
77506	19	4079.26	7	14	1	Health area	10	0	1000	100	0	100	Radius
111241	28	3972.89	7	14	2	Health area	10	0	1000	100	0	100	Radius
149157	31	4811.52	7	14	3	Health area	10	0	1000	100	0	100	Radius
180822	41	4410.29	7	14	4	Health area	10	0	1000	100	0	100	Radius
220480	38	5802.11	7	14	5	Health area	10	0	1000	100	0	100	Radius
315885	60	5264.75	7	14	10	Health area	10	0	1000	100	0	100	Radius
387101	52	7444.25	7	14	15	Health area	10	0	1000	100	0	100	Radius
421282	50	8425.64	7	14	20	Health area	10	0	1000	100	0	100	Radius
1557	1.6	973.125	7	14	0	Health area	10	0	20000	0	0	100	HH
181612	37.4	4855.94	7	14	0	Health area	10	0	20000	0	0	100	Village
211116	44.4	4754.86	7	14	1	Health area	10	0	20000	0	0	100	Radius
268865	49.4	5442.61	7	14	2	Health area	10	0	20000	0	0	100	Radius
330839	59.8	5532.42	7	14	3	Health area	10	0	20000	0	0	100	Radius
386155	62	6228.31	7	14	4	Health area	10	0	20000	0	0	100	Radius
439886	64.6	6809.38	7	14	5	Health area	10	0	20000	0	0	100	Radius
611254	79.8	7659.82	7	14	10	Health area	10	0	20000	0	0	100	Radius
715776	67	10683.2	7	14	15	Health area	10	0	20000	0	0	100	Radius
752520	54	13935.6	7	14	20	Health area	10	0	20000	0	0	100	Radius
840.78	1	840.78	7	14	0	Health area	10	0	20000	0	5	29	HH
98070.5	25.2	3891.69	7	14	0	Health area	10	0	20000	0	5	29	Village
114003	32.2	3540.45	7	14	1	Health area	10	0	20000	0	5	29	Radius
145187	37.2	3902.88	7	14	2	Health area	10	0	20000	0	5	29	Radius
178653	44.4	4023.72	7	14	3	Health area	10	0	20000	0	5	29	Radius
208524	43.8	4760.82	7	14	4	Health area	10	0	20000	0	5	29	Radius
237538	45.8	5186.43	7	14	5	Health area	10	0	20000	0	5	29	Radius
330077	61.6	5358.4	7	14	10	Health area	10	0	20000	0	5	29	Radius
386519	51	7578.8	7	14	15	Health area	10	0	20000	0	5	29	Radius
406361	37.4	10865.3	7	14	20	Health area	10	0	20000	0	5	29	Radius
1557	1.6	973.125	7	14	0	Health area	10	0	20000	100	0	100	HH
181612	61.2	2967.52	7	14	0	Health area	10	0	20000	100	0	100	Village
211116	73	2892	7	14	1	Health area	10	0	20000	100	0	100	Radius
268865	83	3239.34	7	14	2	Health area	10	0	20000	100	0	100	Radius
330839	98	3375.91	7	14	3	Health area	10	0	20000	100	0	100	Radius
386155	101	3823.32	7	14	4	Health area	10	0	20000	100	0	100	Radius
439886	106	4149.87	7	14	5	Health area	10	0	20000	100	0	100	Radius
611254	129	4738.4	7	14	10	Health area	10	0	20000	100	0	100	Radius
715776	124	5772.39	7	14	15	Health area	10	0	20000	100	0	100	Radius
752520	93	8091.61	7	14	20	Health area	10	0	20000	100	0	100	Radius
840.78	1	840.78	7	14	0	Health area	10	0	20000	100	5	29	HH
98070.5	42	2335.01	7	14	0	Health area	10	0	20000	100	5	29	Village
114003	53	2150.99	7	14	1	Health area	10	0	20000	100	5	29	Radius
145187	63	2304.56	7	14	2	Health area	10	0	20000	100	5	29	Radius
178653	72	2481.29	7	14	3	Health area	10	0	20000	100	5	29	Radius
208524	71	2936.95	7	14	4	Health area	10	0	20000	100	5	29	Radius
237538	76	3125.51	7	14	5	Health area	10	0	20000	100	5	29	Radius
330077	98	3368.13	7	14	10	Health area	10	0	20000	100	5	29	Radius
386519	97	3984.73	7	14	15	Health area	10	0	20000	100	5	29	Radius
406361	66	6156.98	7	14	20	Health area	10	0	20000	100	5	29	Radius
1505	1.6	940.625	7	14	0	Health area	10	0	5000	0	0	100	HH
163093	33.6	4853.96	7	14	0	Health area	10	0	5000	0	0	100	Village
192597	40.6	4743.77	7	14	1	Health area	10	0	5000	0	0	100	Radius
249016	45.6	5460.88	7	14	2	Health area	10	0	5000	0	0	100	Radius
309934	56	5534.54	7	14	3	Health area	10	0	5000	0	0	100	Radius
364495	58.2	6262.8	7	14	4	Health area	10	0	5000	0	0	100	Radius
414563	61	6796.11	7	14	5	Health area	10	0	5000	0	0	100	Radius
569824	74.6	7638.39	7	14	10	Health area	10	0	5000	0	0	100	Radius
661375	59.4	11134.3	7	14	15	Health area	10	0	5000	0	0	100	Radius
698119	49.2	14189.4	7	14	20	Health area	10	0	5000	0	0	100	Radius
1505	1.6	940.625	7	14	0	Health area	10	0	5000	100	0	100	HH
163093	57.4	2841.34	7	14	0	Health area	10	0	5000	100	0	100	Village
192597	68	2832.31	7	14	1	Health area	10	0	5000	100	0	100	Radius
249016	78	3192.51	7	14	2	Health area	10	0	5000	100	0	100	Radius
309934	93	3332.62	7	14	3	Health area	10	0	5000	100	0	100	Radius
364495	96	3796.82	7	14	4	Health area	10	0	5000	100	0	100	Radius
414563	102	4064.34	7	14	5	Health area	10	0	5000	100	0	100	Radius
569824	122	4670.69	7	14	10	Health area	10	0	5000	100	0	100	Radius
661375	103	6421.12	7	14	15	Health area	10	0	5000	100	0	100	Radius
698119	86	8117.66	7	14	20	Health area	10	0	5000	100	0	100	Radius
1557	1.6	973.125	7	14	0	Health area	10	1	20000	0	0	100	HH
432818	58.6	7385.97	7	14	0	Health area	10	1	20000	0	0	100	Village
504272	68.6	7350.9	7	14	1	Health area	10	1	20000	0	0	100	Radius
657074	79.6	8254.7	7	14	2	Health area	10	1	20000	0	0	100	Radius
863813	93.6	9228.77	7	14	3	Health area	10	1	20000	0	0	100	Radius
1174332	100.4	11696.5	7	14	4	Health area	10	1	20000	0	0	100	Radius
1425125	119.6	11915.8	7	14	5	Health area	10	1	20000	0	0	100	Radius
3076952	175.6	17522.5	7	14	10	Health area	10	1	20000	0	0	100	Radius
4529979	198.4	22832.6	7	14	15	Health area	10	1	20000	0	0	100	Radius
6696176	218.6	30632.1	7	14	20	Health area	10	1	20000	0	0	100	Radius
1557	1.6	973.125	7	14	0	Health area	10	1	20000	100	0	100	HH
432818	97	4462.04	7	14	0	Health area	10	1	20000	100	0	100	Village
504272	109	4626.35	7	14	1	Health area	10	1	20000	100	0	100	Radius
657074	128	5133.39	7	14	2	Health area	10	1	20000	100	0	100	Radius
863813	149	5797.4	7	14	3	Health area	10	1	20000	100	0	100	Radius
1174332	163	7204.49	7	14	4	Health area	10	1	20000	100	0	100	Radius
1425125	192	7422.53	7	14	5	Health area	10	1	20000	100	0	100	Radius
3076952	276	11148.4	7	14	10	Health area	10	1	20000	100	0	100	Radius
4529979	322	14068.3	7	14	15	Health area	10	1	20000	100	0	100	Radius
6696176	343	19522.4	7	14	20	Health area	10	1	20000	100	0	100	Radius
854	1.6	533.75	7	21	0	Health area	10	0	1000	0	0	100	HH
55648	13.8	4032.46	7	21	0	Health area	10	0	1000	0	0	100	Village
77506	14.8	5236.89	7	21	1	Health area	10	0	1000	0	0	100	Radius
109975	19.8	5554.29	7	21	2	Health area	10	0	1000	0	0	100	Radius
148773	23.4	6357.82	7	21	3	Health area	10	0	1000	0	0	100	Radius
180492	32.8	5502.8	7	21	4	Health area	10	0	1000	0	0	100	Radius
218909	33.8	6476.6	7	21	5	Health area	10	0	1000	0	0	100	Radius
309877	53.6	5781.29	7	21	10	Health area	10	0	1000	0	0	100	Radius
386168	50.8	7601.73	7	21	15	Health area	10	0	1000	0	0	100	Radius
421282	48.4	8704.17	7	21	20	Health area	10	0	1000	0	0	100	Radius
854	1.6	533.75	7	21	0	Health area	10	0	1000	100	0	100	HH
55648	30.6	1818.56	7	21	0	Health area	10	0	1000	100	0	100	Village
77506	28	2768.07	7	21	1	Health area	10	0	1000	100	0	100	Radius
109975	37	2972.3	7	21	2	Health area	10	0	1000	100	0	100	Radius
148773	41	3628.61	7	21	3	Health area	10	0	1000	100	0	100	Radius
180492	53	3405.51	7	21	4	Health area	10	0	1000	100	0	100	Radius
218909	54	4053.87	7	21	5	Health area	10	0	1000	100	0	100	Radius
309877	85	3645.61	7	21	10	Health area	10	0	1000	100	0	100	Radius
386168	79	4888.2	7	21	15	Health area	10	0	1000	100	0	100	Radius
421282	79	5332.68	7	21	20	Health area	10	0	1000	100	0	100	Radius
1557	1.6	973.125	7	21	0	Health area	10	0	20000	0	0	100	HH
181612	57.4	3163.97	7	21	0	Health area	10	0	20000	0	0	100	Village
211116	64.4	3278.2	7	21	1	Health area	10	0	20000	0	0	100	Radius
267599	71	3769	7	21	2	Health area	10	0	20000	0	0	100	Radius
330455	82.4	4010.38	7	21	3	Health area	10	0	20000	0	0	100	Radius
385563	89.2	4322.46	7	21	4	Health area	10	0	20000	0	0	100	Radius
433934	97.4	4455.17	7	21	5	Health area	10	0	20000	0	0	100	Radius
607938	115.4	5268.09	7	21	10	Health area	10	0	20000	0	0	100	Radius
696235	111.8	6227.5	7	21	15	Health area	10	0	20000	0	0	100	Radius
750405	92.6	8103.73	7	21	20	Health area	10	0	20000	0	0	100	Radius
840.78	1	840.78	7	21	0	Health area	10	0	20000	0	5	29	HH
98070.5	40.8	2403.69	7	21	0	Health area	10	0	20000	0	5	29	Village
114003	47.8	2384.99	7	21	1	Health area	10	0	20000	0	5	29	Radius
144503	55.4	2608.37	7	21	2	Health area	10	0	20000	0	5	29	Radius
178446	63.6	2805.75	7	21	3	Health area	10	0	20000	0	5	29	Radius
208204	65.4	3183.55	7	21	4	Health area	10	0	20000	0	5	29	Radius
234324	71.4	3281.85	7	21	5	Health area	10	0	20000	0	5	29	Radius
328287	89.2	3680.34	7	21	10	Health area	10	0	20000	0	5	29	Radius
375967	86.6	4341.42	7	21	15	Health area	10	0	20000	0	5	29	Radius
405219	67.4	6012.15	7	21	20	Health area	10	0	20000	0	5	29	Radius
1557	1.6	973.125	7	21	0	Health area	10	0	20000	100	0	100	HH
181612	91	1995.74	7	21	0	Health area	10	0	20000	100	0	100	Village
211116	106	1991.66	7	21	1	Health area	10	0	20000	100	0	100	Radius
267599	118	2267.79	7	21	2	Health area	10	0	20000	100	0	100	Radius
330455	134	2466.08	7	21	3	Health area	10	0	20000	100	0	100	Radius
385563	147	2622.88	7	21	4	Health area	10	0	20000	100	0	100	Radius
433934	158	2746.42	7	21	5	Health area	10	0	20000	100	0	100	Radius
607938	192	3166.34	7	21	10	Health area	10	0	20000	100	0	100	Radius
696235	195	3570.44	7	21	15	Health area	10	0	20000	100	0	100	Radius
750405	168	4466.7	7	21	20	Health area	10	0	20000	100	0	100	Radius
840.78	1	840.78	7	21	0	Health area	10	0	20000	100	5	29	HH
98070.5	63.2	1551.75	7	21	0	Health area	10	0	20000	100	5	29	Village
114003	77	1480.55	7	21	1	Health area	10	0	20000	100	5	29	Radius
144503	90	1605.59	7	21	2	Health area	10	0	20000	100	5	29	Radius
178446	100	1784.46	7	21	3	Health area	10	0	20000	100	5	29	Radius
208204	105	1982.9	7	21	4	Health area	10	0	20000	100	5	29	Radius
234324	114	2055.48	7	21	5	Health area	10	0	20000	100	5	29	Radius
328287	143	2295.71	7	21	10	Health area	10	0	20000	100	5	29	Radius
375967	151	2489.85	7	21	15	Health area	10	0	20000	100	5	29	Radius
405219	125	3241.75	7	21	20	Health area	10	0	20000	100	5	29	Radius
1505	1.6	940.625	7	21	0	Health area	10	0	5000	0	0	100	HH
163093	50.4	3235.97	7	21	0	Health area	10	0	5000	0	0	100	Village
192597	57.4	3355.35	7	21	1	Health area	10	0	5000	0	0	100	Radius
247750	64	3871.09	7	21	2	Health area	10	0	5000	0	0	100	Radius
309550	75.4	4105.44	7	21	3	Health area	10	0	5000	0	0	100	Radius
363903	82.2	4427.04	7	21	4	Health area	10	0	5000	0	0	100	Radius
408611	90.6	4510.06	7	21	5	Health area	10	0	5000	0	0	100	Radius
564440	108.4	5207.01	7	21	10	Health area	10	0	5000	0	0	100	Radius
642143	100.4	6395.85	7	21	15	Health area	10	0	5000	0	0	100	Radius
696004	84.4	8246.49	7	21	20	Health area	10	0	5000	0	0	100	Radius
1505	1.6	940.625	7	21	0	Health area	10	0	5000	100	0	100	HH
163093	79.8	2043.77	7	21	0	Health area	10	0	5000	100	0	100	Village
192597	94	2048.9	7	21	1	Health area	10	0	5000	100	0	100	Radius
247750	106	2337.26	7	21	2	Health area	10	0	5000	100	0	100	Radius
309550	122	2537.3	7	21	3	Health area	10	0	5000	100	0	100	Radius
363903	135	2695.58	7	21	4	Health area	10	0	5000	100	0	100	Radius
408611	148	2760.89	7	21	5	Health area	10	0	5000	100	0	100	Radius
564440	178	3171.01	7	21	10	Health area	10	0	5000	100	0	100	Radius
642143	169	3799.66	7	21	15	Health area	10	0	5000	100	0	100	Radius
696004	147	4734.72	7	21	20	Health area	10	0	5000	100	0	100	Radius
1557	1.6	973.125	7	21	0	Health area	10	1	20000	0	0	100	HH
359563	82.6	4353.06	7	21	0	Health area	10	1	20000	0	0	100	Village
426407	89.6	4759.01	7	21	1	Health area	10	1	20000	0	0	100	Radius
563328	101.2	5566.48	7	21	2	Health area	10	1	20000	0	0	100	Radius
752496	113.8	6612.44	7	21	3	Health area	10	1	20000	0	0	100	Radius
1025695	125.4	8179.39	7	21	4	Health area	10	1	20000	0	0	100	Radius
1266998	138.8	9128.23	7	21	5	Health area	10	1	20000	0	0	100	Radius
2582569	195.4	13216.8	7	21	10	Health area	10	1	20000	0	0	100	Radius
3946782	213	18529.5	7	21	15	Health area	10	1	20000	0	0	100	Radius
5371172	237.4	22625	7	21	20	Health area	10	1	20000	0	0	100	Radius
1557	1.6	973.125	7	21	0	Health area	10	1	20000	100	0	100	HH
359563	134	2683.31	7	21	0	Health area	10	1	20000	100	0	100	Village
426407	143	2981.87	7	21	1	Health area	10	1	20000	100	0	100	Radius
563328	163	3456	7	21	2	Health area	10	1	20000	100	0	100	Radius
752496	183	4112	7	21	3	Health area	10	1	20000	100	0	100	Radius
1025695	204	5027.92	7	21	4	Health area	10	1	20000	100	0	100	Radius
1266998	224	5656.24	7	21	5	Health area	10	1	20000	100	0	100	Radius
2582569	332	7778.82	7	21	10	Health area	10	1	20000	100	0	100	Radius
3946782	364	10842.8	7	21	15	Health area	10	1	20000	100	0	100	Radius
5371172	401	13394.4	7	21	20	Health area	10	1	20000	100	0	100	Radius
1180	7.2	163.889	1	14	0	Health area	10	0	1000	0	0	100	HH
73075	39	1873.72	1	14	0	Health area	10	0	1000	0	0	100	Village
101258	40.6	2494.04	1	14	1	Health area	10	0	1000	0	0	100	Radius
143770	47.6	3020.38	1	14	2	Health area	10	0	1000	0	0	100	Radius
191121	51.8	3689.59	1	14	3	Health area	10	0	1000	0	0	100	Radius
235857	48.4	4873.08	1	14	4	Health area	10	0	1000	0	0	100	Radius
279724	48.4	5779.42	1	14	5	Health area	10	0	1000	0	0	100	Radius
385777	55.8	6913.57	1	14	10	Health area	10	0	1000	0	0	100	Radius
438585	41.2	10645.3	1	14	15	Health area	10	0	1000	0	0	100	Radius
479113	33.8	14174.9	1	14	20	Health area	10	0	1000	0	0	100	Radius
1180	7.2	163.889	1	14	0	Health area	10	0	1000	100	0	100	HH
73075	65.6	1113.95	1	14	0	Health area	10	0	1000	100	0	100	Village
101258	72	1406.36	1	14	1	Health area	10	0	1000	100	0	100	Radius
143770	84	1711.55	1	14	2	Health area	10	0	1000	100	0	100	Radius
191121	89	2147.43	1	14	3	Health area	10	0	1000	100	0	100	Radius
235857	82	2876.3	1	14	4	Health area	10	0	1000	100	0	100	Radius
279724	80	3496.55	1	14	5	Health area	10	0	1000	100	0	100	Radius
385777	94	4104.01	1	14	10	Health area	10	0	1000	100	0	100	Radius
438585	70	6265.5	1	14	15	Health area	10	0	1000	100	0	100	Radius
479113	56	8555.59	1	14	20	Health area	10	0	1000	100	0	100	Radius
2305	8.2	281.098	1	14	0	Health area	10	0	20000	0	0	100	HH
252734	130	1944.11	1	14	0	Health area	10	0	20000	0	0	100	Village
290864	130.6	2227.14	1	14	1	Health area	10	0	20000	0	0	100	Radius
362024	137.2	2638.66	1	14	2	Health area	10	0	20000	0	0	100	Radius
431458	146.6	2943.1	1	14	3	Health area	10	0	20000	0	0	100	Radius
501351	129.8	3862.49	1	14	4	Health area	10	0	20000	0	0	100	Radius
575800	124.4	4628.62	1	14	5	Health area	10	0	20000	0	0	100	Radius
738467	117.8	6268.82	1	14	10	Health area	10	0	20000	0	0	100	Radius
822814	76	10826.5	1	14	15	Health area	10	0	20000	0	0	100	Radius
870534	63.4	13730.8	1	14	20	Health area	10	0	20000	0	0	100	Radius
1244.7	5.6	222.268	1	14	0	Health area	10	0	20000	0	5	29	HH
136476	100.4	1359.33	1	14	0	Health area	10	0	20000	0	5	29	Village
157067	99.4	1580.15	1	14	1	Health area	10	0	20000	0	5	29	Radius
195493	105.4	1854.77	1	14	2	Health area	10	0	20000	0	5	29	Radius
232987	111.6	2087.7	1	14	3	Health area	10	0	20000	0	5	29	Radius
270730	98.6	2745.74	1	14	4	Health area	10	0	20000	0	5	29	Radius
310932	96.8	3212.11	1	14	5	Health area	10	0	20000	0	5	29	Radius
398772	90	4430.8	1	14	10	Health area	10	0	20000	0	5	29	Radius
444320	51.8	8577.6	1	14	15	Health area	10	0	20000	0	5	29	Radius
470088	44.2	10635.5	1	14	20	Health area	10	0	20000	0	5	29	Radius
2305	11	209.545	1	14	0	Health area	10	0	20000	100	0	100	HH
252734	204.2	1237.68	1	14	0	Health area	10	0	20000	100	0	100	Village
290864	222	1310.2	1	14	1	Health area	10	0	20000	100	0	100	Radius
362024	234	1547.11	1	14	2	Health area	10	0	20000	100	0	100	Radius
431458	244	1768.27	1	14	3	Health area	10	0	20000	100	0	100	Radius
501351	224	2238.17	1	14	4	Health area	10	0	20000	100	0	100	Radius
575800	215	2678.14	1	14	5	Health area	10	0	20000	100	0	100	Radius
738467	203	3637.77	1	14	10	Health area	10	0	20000	100	0	100	Radius
822814	135	6094.92	1	14	15	Health area	10	0	20000	100	0	100	Radius
870534	108	8060.5	1	14	20	Health area	10	0	20000	100	0	100	Radius
1244.7	8.4	148.179	1	14	0	Health area	10	0	20000	100	5	29	HH
136476	152.2	896.691	1	14	0	Health area	10	0	20000	100	5	29	Village
157067	165	951.919	1	14	1	Health area	10	0	20000	100	5	29	Radius
195493	177	1104.48	1	14	2	Health area	10	0	20000	100	5	29	Radius
232987	184	1266.24	1	14	3	Health area	10	0	20000	100	5	29	Radius
270730	169	1601.95	1	14	4	Health area	10	0	20000	100	5	29	Radius
310932	163	1907.56	1	14	5	Health area	10	0	20000	100	5	29	Radius
398772	155	2572.72	1	14	10	Health area	10	0	20000	100	5	29	Radius
444320	95	4677.05	1	14	15	Health area	10	0	20000	100	5	29	Radius
470088	73	6439.57	1	14	20	Health area	10	0	20000	100	5	29	Radius
2172	7.2	301.667	1	14	0	Health area	10	0	5000	0	0	100	HH
209726	120	1747.72	1	14	0	Health area	10	0	5000	0	0	100	Village
247856	120.6	2055.19	1	14	1	Health area	10	0	5000	0	0	100	Radius
316267	127.2	2486.38	1	14	2	Health area	10	0	5000	0	0	100	Radius
383076	136.6	2804.36	1	14	3	Health area	10	0	5000	0	0	100	Radius
450932	119.8	3764.04	1	14	4	Health area	10	0	5000	0	0	100	Radius
512565	114.6	4472.64	1	14	5	Health area	10	0	5000	0	0	100	Radius
658983	107	6158.72	1	14	10	Health area	10	0	5000	0	0	100	Radius
725028	72.8	9959.18	1	14	15	Health area	10	0	5000	0	0	100	Radius
784426	61.2	12817.4	1	14	20	Health area	10	0	5000	0	0	100	Radius
2172	10	217.2	1	14	0	Health area	10	0	5000	100	0	100	HH
209726	176	1191.62	1	14	0	Health area	10	0	5000	100	0	100	Village
247856	195	1271.06	1	14	1	Health area	10	0	5000	100	0	100	Radius
316267	207	1527.86	1	14	2	Health area	10	0	5000	100	0	100	Radius
383076	217	1765.33	1	14	3	Health area	10	0	5000	100	0	100	Radius
450932	197	2288.99	1	14	4	Health area	10	0	5000	100	0	100	Radius
512565	189	2711.98	1	14	5	Health area	10	0	5000	100	0	100	Radius
658983	177	3723.07	1	14	10	Health area	10	0	5000	100	0	100	Radius
725028	129	5620.37	1	14	15	Health area	10	0	5000	100	0	100	Radius
784426	105	7470.72	1	14	20	Health area	10	0	5000	100	0	100	Radius
2305	8.2	281.098	1	14	0	Health area	10	1	20000	0	0	100	HH
348446	181.4	1920.87	1	14	0	Health area	10	1	20000	0	0	100	Village
416135	189	2201.77	1	14	1	Health area	10	1	20000	0	0	100	Radius
545817	200.4	2723.64	1	14	2	Health area	10	1	20000	0	0	100	Radius
716148	217.2	3297.18	1	14	3	Health area	10	1	20000	0	0	100	Radius
930175	226.6	4104.92	1	14	4	Health area	10	1	20000	0	0	100	Radius
1132536	240.4	4711.05	1	14	5	Health area	10	1	20000	0	0	100	Radius
1994721	291.8	6835.92	1	14	10	Health area	10	1	20000	0	0	100	Radius
2636178	311.2	8471.01	1	14	15	Health area	10	1	20000	0	0	100	Radius
3384587	319.8	10583.4	1	14	20	Health area	10	1	20000	0	0	100	Radius
2305	11	209.545	1	14	0	Health area	10	1	20000	100	0	100	HH
348446	300	1161.49	1	14	0	Health area	10	1	20000	100	0	100	Village
416135	312	1333.77	1	14	1	Health area	10	1	20000	100	0	100	Radius
545817	330	1653.99	1	14	2	Health area	10	1	20000	100	0	100	Radius
716148	353	2028.75	1	14	3	Health area	10	1	20000	100	0	100	Radius
930175	376	2473.87	1	14	4	Health area	10	1	20000	100	0	100	Radius
1132536	398	2845.57	1	14	5	Health area	10	1	20000	100	0	100	Radius
1994721	480	4155.67	1	14	10	Health area	10	1	20000	100	0	100	Radius
2636178	517	5098.99	1	14	15	Health area	10	1	20000	100	0	100	Radius
3384587	527	6422.37	1	14	20	Health area	10	1	20000	100	0	100	Radius
1180	7.2	163.889	1	21	0	Health area	10	0	1000	0	0	100	HH
73075	48.8	1497.44	1	21	0	Health area	10	0	1000	0	0	100	Village
101258	50.4	2009.09	1	21	1	Health area	10	0	1000	0	0	100	Radius
144004	58.6	2457.41	1	21	2	Health area	10	0	1000	0	0	100	Radius
189867	66.8	2842.32	1	21	3	Health area	10	0	1000	0	0	100	Radius
236004	70.6	3342.83	1	21	4	Health area	10	0	1000	0	0	100	Radius
279286	70.6	3955.89	1	21	5	Health area	10	0	1000	0	0	100	Radius
377272	82.4	4578.54	1	21	10	Health area	10	0	1000	0	0	100	Radius
443602	66.8	6640.75	1	21	15	Health area	10	0	1000	0	0	100	Radius
474507	56	8473.34	1	21	20	Health area	10	0	1000	0	0	100	Radius
1180	7.2	163.889	1	21	0	Health area	10	0	1000	100	0	100	HH
73075	82.4	886.833	1	21	0	Health area	10	0	1000	100	0	100	Village
101258	88	1150.66	1	21	1	Health area	10	0	1000	100	0	100	Radius
144004	102	1411.8	1	21	2	Health area	10	0	1000	100	0	100	Radius
189867	111	1710.51	1	21	3	Health area	10	0	1000	100	0	100	Radius
236004	115	2052.21	1	21	4	Health area	10	0	1000	100	0	100	Radius
279286	114	2449.88	1	21	5	Health area	10	0	1000	100	0	100	Radius
377272	132	2858.12	1	21	10	Health area	10	0	1000	100	0	100	Radius
443602	109	4069.74	1	21	15	Health area	10	0	1000	100	0	100	Radius
474507	93	5102.23	1	21	20	Health area	10	0	1000	100	0	100	Radius
2305	8.2	281.098	1	21	0	Health area	10	0	20000	0	0	100	HH
252734	157.2	1607.72	1	21	0	Health area	10	0	20000	0	0	100	Village
290864	163.8	1775.73	1	21	1	Health area	10	0	20000	0	0	100	Radius
361774	174.2	2076.77	1	21	2	Health area	10	0	20000	0	0	100	Radius
429493	184.6	2326.61	1	21	3	Health area	10	0	20000	0	0	100	Radius
498219	181	2752.59	1	21	4	Health area	10	0	20000	0	0	100	Radius
569087	184.6	3082.81	1	21	5	Health area	10	0	20000	0	0	100	Radius
728447	171	4259.92	1	21	10	Health area	10	0	20000	0	0	100	Radius
813772	142.8	5698.68	1	21	15	Health area	10	0	20000	0	0	100	Radius
846448	100.4	8430.76	1	21	20	Health area	10	0	20000	0	0	100	Radius
1244.7	5.6	222.268	1	21	0	Health area	10	0	20000	0	5	29	HH
136476	121.2	1126.04	1	21	0	Health area	10	0	20000	0	5	29	Village
157067	126.2	1244.58	1	21	1	Health area	10	0	20000	0	5	29	Radius
195358	136.4	1432.24	1	21	2	Health area	10	0	20000	0	5	29	Radius
231926	143.6	1615.09	1	21	3	Health area	10	0	20000	0	5	29	Radius
269038	139.6	1927.21	1	21	4	Health area	10	0	20000	0	5	29	Radius
307307	140	2195.05	1	21	5	Health area	10	0	20000	0	5	29	Radius
393361	127.6	3082.77	1	21	10	Health area	10	0	20000	0	5	29	Radius
439437	101	4350.86	1	21	15	Health area	10	0	20000	0	5	29	Radius
457082	69.2	6605.23	1	21	20	Health area	10	0	20000	0	5	29	Radius
2305	11	209.545	1	21	0	Health area	10	0	20000	100	0	100	HH
252734	249.6	1012.56	1	21	0	Health area	10	0	20000	100	0	100	Village
290864	277	1050.05	1	21	1	Health area	10	0	20000	100	0	100	Radius
361774	293	1234.72	1	21	2	Health area	10	0	20000	100	0	100	Radius
429493	305	1408.17	1	21	3	Health area	10	0	20000	100	0	100	Radius
498219	305	1633.5	1	21	4	Health area	10	0	20000	100	0	100	Radius
569087	307	1853.7	1	21	5	Health area	10	0	20000	100	0	100	Radius
728447	292	2494.68	1	21	10	Health area	10	0	20000	100	0	100	Radius
813772	247	3294.62	1	21	15	Health area	10	0	20000	100	0	100	Radius
846448	183	4625.4	1	21	20	Health area	10	0	20000	100	0	100	Radius
1244.7	8.4	148.179	1	21	0	Health area	10	0	20000	100	5	29	HH
136476	187	729.82	1	21	0	Health area	10	0	20000	100	5	29	Village
157067	208	755.128	1	21	1	Health area	10	0	20000	100	5	29	Radius
195358	226	864.416	1	21	2	Health area	10	0	20000	100	5	29	Radius
231926	234	991.138	1	21	3	Health area	10	0	20000	100	5	29	Radius
269038	233	1154.67	1	21	4	Health area	10	0	20000	100	5	29	Radius
307307	229	1341.95	1	21	5	Health area	10	0	20000	100	5	29	Radius
393361	217	1812.73	1	21	10	Health area	10	0	20000	100	5	29	Radius
439437	176	2496.8	1	21	15	Health area	10	0	20000	100	5	29	Radius
457082	126	3627.63	1	21	20	Health area	10	0	20000	100	5	29	Radius
2172	7.2	301.667	1	21	0	Health area	10	0	5000	0	0	100	HH
209726	144	1456.43	1	21	0	Health area	10	0	5000	0	0	100	Village
247856	150.6	1645.79	1	21	1	Health area	10	0	5000	0	0	100	Radius
316017	161	1962.84	1	21	2	Health area	10	0	5000	0	0	100	Radius
381111	171.4	2223.52	1	21	3	Health area	10	0	5000	0	0	100	Radius
447800	167.8	2668.65	1	21	4	Health area	10	0	5000	0	0	100	Radius
505852	171.6	2947.86	1	21	5	Health area	10	0	5000	0	0	100	Radius
644364	159.6	4037.37	1	21	10	Health area	10	0	5000	0	0	100	Radius
721312	135.6	5319.41	1	21	15	Health area	10	0	5000	0	0	100	Radius
772668	94.8	8150.51	1	21	20	Health area	10	0	5000	0	0	100	Radius
2172	10	217.2	1	21	0	Health area	10	0	5000	100	0	100	HH
209726	214	980.028	1	21	0	Health area	10	0	5000	100	0	100	Village
247856	243	1019.98	1	21	1	Health area	10	0	5000	100	0	100	Radius
316017	259	1220.14	1	21	2	Health area	10	0	5000	100	0	100	Radius
381111	271	1406.31	1	21	3	Health area	10	0	5000	100	0	100	Radius
447800	271	1652.4	1	21	4	Health area	10	0	5000	100	0	100	Radius
505852	275	1839.46	1	21	5	Health area	10	0	5000	100	0	100	Radius
644364	261	2468.83	1	21	10	Health area	10	0	5000	100	0	100	Radius
721312	228	3163.65	1	21	15	Health area	10	0	5000	100	0	100	Radius
772668	166	4654.63	1	21	20	Health area	10	0	5000	100	0	100	Radius
2305	8.2	281.098	1	21	0	Health area	10	1	20000	0	0	100	HH
307371	198.2	1550.81	1	21	0	Health area	10	1	20000	0	0	100	Village
366832	206.8	1773.85	1	21	1	Health area	10	1	20000	0	0	100	Radius
478654	219.2	2183.64	1	21	2	Health area	10	1	20000	0	0	100	Radius
606357	239.2	2534.94	1	21	3	Health area	10	1	20000	0	0	100	Radius
770860	251.4	3066.27	1	21	4	Health area	10	1	20000	0	0	100	Radius
959724	262.2	3660.27	1	21	5	Health area	10	1	20000	0	0	100	Radius
1579564	309.8	5098.66	1	21	10	Health area	10	1	20000	0	0	100	Radius
2000348	330.4	6054.32	1	21	15	Health area	10	1	20000	0	0	100	Radius
2608513	337.8	7722.06	1	21	20	Health area	10	1	20000	0	0	100	Radius
2305	11	209.545	1	21	0	Health area	10	1	20000	100	0	100	HH
307371	327	939.972	1	21	0	Health area	10	1	20000	100	0	100	Village
366832	339	1082.1	1	21	1	Health area	10	1	20000	100	0	100	Radius
478654	360	1329.59	1	21	2	Health area	10	1	20000	100	0	100	Radius
606357	388	1562.78	1	21	3	Health area	10	1	20000	100	0	100	Radius
770860	413	1866.49	1	21	4	Health area	10	1	20000	100	0	100	Radius
959724	429	2237.12	1	21	5	Health area	10	1	20000	100	0	100	Radius
1579564	506	3121.67	1	21	10	Health area	10	1	20000	100	0	100	Radius
2000348	543	3683.88	1	21	15	Health area	10	1	20000	100	0	100	Radius
2608513	557	4683.15	1	21	20	Health area	10	1	20000	100	0	100	Radius
1180	5	236	1	7	0	Health area	10	0	1000	0	0	100	HH
73075	31.4	2327.23	1	7	0	Health area	10	0	1000	0	0	100	Village
101258	33	3068.42	1	7	1	Health area	10	0	1000	0	0	100	Radius
145249	33.2	4374.97	1	7	2	Health area	10	0	1000	0	0	100	Radius
192618	33.2	5801.75	1	7	3	Health area	10	0	1000	0	0	100	Radius
238675	25.4	9396.65	1	7	4	Health area	10	0	1000	0	0	100	Radius
281663	26.4	10669.1	1	7	5	Health area	10	0	1000	0	0	100	Radius
386823	24.2	15984.4	1	7	10	Health area	10	0	1000	0	0	100	Radius
454568	17.6	25827.7	1	7	15	Health area	10	0	1000	0	0	100	Radius
486609	15.6	31192.9	1	7	20	Health area	10	0	1000	0	0	100	Radius
1180	5	236	1	7	0	Health area	10	0	1000	100	0	100	HH
73075	44	1660.8	1	7	0	Health area	10	0	1000	100	0	100	Village
101258	51	1985.45	1	7	1	Health area	10	0	1000	100	0	100	Radius
145249	52	2793.25	1	7	2	Health area	10	0	1000	100	0	100	Radius
192618	53	3634.3	1	7	3	Health area	10	0	1000	100	0	100	Radius
238675	41	5821.34	1	7	4	Health area	10	0	1000	100	0	100	Radius
281663	41	6869.83	1	7	5	Health area	10	0	1000	100	0	100	Radius
386823	42	9210.07	1	7	10	Health area	10	0	1000	100	0	100	Radius
454568	29	15674.8	1	7	15	Health area	10	0	1000	100	0	100	Radius
486609	25	19464.4	1	7	20	Health area	10	0	1000	100	0	100	Radius
2305	6	384.167	1	7	0	Health area	10	0	20000	0	0	100	HH
252734	82.6	3059.73	1	7	0	Health area	10	0	20000	0	0	100	Village
290864	79.2	3672.53	1	7	1	Health area	10	0	20000	0	0	100	Radius
364288	80	4553.6	1	7	2	Health area	10	0	20000	0	0	100	Radius
433945	81.4	5331.02	1	7	3	Health area	10	0	20000	0	0	100	Radius
506650	67.8	7472.71	1	7	4	Health area	10	0	20000	0	0	100	Radius
573519	63.6	9017.59	1	7	5	Health area	10	0	20000	0	0	100	Radius
741176	58.2	12735	1	7	10	Health area	10	0	20000	0	0	100	Radius
823744	38.2	21564	1	7	15	Health area	10	0	20000	0	0	100	Radius
877296	28.6	30674.7	1	7	20	Health area	10	0	20000	0	0	100	Radius
1244.7	4	311.175	1	7	0	Health area	10	0	20000	0	5	29	HH
136476	68.8	1983.67	1	7	0	Health area	10	0	20000	0	5	29	Village
157067	64.8	2423.87	1	7	1	Health area	10	0	20000	0	5	29	Radius
196716	65.6	2998.71	1	7	2	Health area	10	0	20000	0	5	29	Radius
234330	67.8	3456.2	1	7	3	Health area	10	0	20000	0	5	29	Radius
273591	57	4799.84	1	7	4	Health area	10	0	20000	0	5	29	Radius
309700	53.4	5799.63	1	7	5	Health area	10	0	20000	0	5	29	Radius
400235	44.2	9055.09	1	7	10	Health area	10	0	20000	0	5	29	Radius
444822	25.4	17512.7	1	7	15	Health area	10	0	20000	0	5	29	Radius
473740	19.8	23926.3	1	7	20	Health area	10	0	20000	0	5	29	Radius
2305	7.4	311.486	1	7	0	Health area	10	0	20000	100	0	100	HH
252734	128.8	1962.22	1	7	0	Health area	10	0	20000	100	0	100	Village
290864	138	2107.71	1	7	1	Health area	10	0	20000	100	0	100	Radius
364288	141	2583.6	1	7	2	Health area	10	0	20000	100	0	100	Radius
433945	142	3055.95	1	7	3	Health area	10	0	20000	100	0	100	Radius
506650	120	4222.08	1	7	4	Health area	10	0	20000	100	0	100	Radius
573519	114	5030.87	1	7	5	Health area	10	0	20000	100	0	100	Radius
741176	95	7801.85	1	7	10	Health area	10	0	20000	100	0	100	Radius
823744	68	12113.9	1	7	15	Health area	10	0	20000	100	0	100	Radius
877296	48	18277	1	7	20	Health area	10	0	20000	100	0	100	Radius
1244.7	5.4	230.5	1	7	0	Health area	10	0	20000	100	5	29	HH
136476	101	1351.25	1	7	0	Health area	10	0	20000	100	5	29	Village
157067	107	1467.91	1	7	1	Health area	10	0	20000	100	5	29	Radius
196716	110	1788.32	1	7	2	Health area	10	0	20000	100	5	29	Radius
234330	113	2073.72	1	7	3	Health area	10	0	20000	100	5	29	Radius
273591	96	2849.91	1	7	4	Health area	10	0	20000	100	5	29	Radius
309700	90	3441.11	1	7	5	Health area	10	0	20000	100	5	29	Radius
400235	70	5717.64	1	7	10	Health area	10	0	20000	100	5	29	Radius
444822	44	10109.6	1	7	15	Health area	10	0	20000	100	5	29	Radius
473740	33	14355.8	1	7	20	Health area	10	0	20000	100	5	29	Radius
2172	5	434.4	1	7	0	Health area	10	0	5000	0	0	100	HH
209726	77	2723.71	1	7	0	Health area	10	0	5000	0	0	100	Village
247856	73.6	3367.61	1	7	1	Health area	10	0	5000	0	0	100	Radius
318531	74.4	4281.33	1	7	2	Health area	10	0	5000	0	0	100	Radius
385563	75.8	5086.58	1	7	3	Health area	10	0	5000	0	0	100	Radius
456231	62.2	7334.9	1	7	4	Health area	10	0	5000	0	0	100	Radius
511614	58	8820.93	1	7	5	Health area	10	0	5000	0	0	100	Radius
664118	55	12074.9	1	7	10	Health area	10	0	5000	0	0	100	Radius
749964	36.6	20490.8	1	7	15	Health area	10	0	5000	0	0	100	Radius
791188	28	28256.7	1	7	20	Health area	10	0	5000	0	0	100	Radius
2172	6.4	339.375	1	7	0	Health area	10	0	5000	100	0	100	HH
209726	105	1997.39	1	7	0	Health area	10	0	5000	100	0	100	Village
247856	117	2118.43	1	7	1	Health area	10	0	5000	100	0	100	Radius
318531	120	2654.43	1	7	2	Health area	10	0	5000	100	0	100	Radius
385563	121	3186.47	1	7	3	Health area	10	0	5000	100	0	100	Radius
456231	99	4608.39	1	7	4	Health area	10	0	5000	100	0	100	Radius
511614	93	5501.23	1	7	5	Health area	10	0	5000	100	0	100	Radius
664118	89	7462	1	7	10	Health area	10	0	5000	100	0	100	Radius
749964	66	11363.1	1	7	15	Health area	10	0	5000	100	0	100	Radius
791188	47	16833.8	1	7	20	Health area	10	0	5000	100	0	100	Radius
2305	6	384.167	1	7	0	Health area	10	1	20000	0	0	100	HH
423021	157.6	2684.14	1	7	0	Health area	10	1	20000	0	0	100	Village
501219	164.2	3052.49	1	7	1	Health area	10	1	20000	0	0	100	Radius
660156	170.2	3878.71	1	7	2	Health area	10	1	20000	0	0	100	Radius
869254	185.2	4693.6	1	7	3	Health area	10	1	20000	0	0	100	Radius
1162784	198.4	5860.81	1	7	4	Health area	10	1	20000	0	0	100	Radius
1499644	209.2	7168.47	1	7	5	Health area	10	1	20000	0	0	100	Radius
2765109	263	10513.7	1	7	10	Health area	10	1	20000	0	0	100	Radius
3949326	294	13433.1	1	7	15	Health area	10	1	20000	0	0	100	Radius
5078408	309.2	16424.3	1	7	20	Health area	10	1	20000	0	0	100	Radius
2305	7.4	311.486	1	7	0	Health area	10	1	20000	100	0	100	HH
423021	257	1646	1	7	0	Health area	10	1	20000	100	0	100	Village
501219	269	1863.27	1	7	1	Health area	10	1	20000	100	0	100	Radius
660156	282	2340.98	1	7	2	Health area	10	1	20000	100	0	100	Radius
869254	307	2831.45	1	7	3	Health area	10	1	20000	100	0	100	Radius
1162784	327	3555.91	1	7	4	Health area	10	1	20000	100	0	100	Radius
1499644	344	4359.43	1	7	5	Health area	10	1	20000	100	0	100	Radius
2765109	439	6298.65	1	7	10	Health area	10	1	20000	100	0	100	Radius
3949326	476	8296.9	1	7	15	Health area	10	1	20000	100	0	100	Radius
5078408	503	10096.2	1	7	20	Health area	10	1	20000	100	0	100	Radius
2305	1	2305	28	300	0	Health area	10	0	20000	0	0	100	HH
252734	58.4	4327.64	28	300	0	Health area	10	0	20000	0	0	100	Village
291158	63	4621.56	28	300	1	Health area	10	0	20000	0	0	100	Radius
360993	69	5231.78	28	300	2	Health area	10	0	20000	0	0	100	Radius
436886	76.2	5733.41	28	300	3	Health area	10	0	20000	0	0	100	Radius
502808	87.8	5726.74	28	300	4	Health area	10	0	20000	0	0	100	Radius
574849	96.2	5975.56	28	300	5	Health area	10	0	20000	0	0	100	Radius
747963	141.4	5289.7	28	300	10	Health area	10	0	20000	0	0	100	Radius
822247	187.8	4378.31	28	300	15	Health area	10	0	20000	0	0	100	Radius
876403	227.6	3850.63	28	300	20	Health area	10	0	20000	0	0	100	Radius
2305	1	2305	28	300	0	Health area	10	0	20000	100	0	100	HH
252734	76.6	3299.4	28	300	0	Health area	10	0	20000	100	0	100	Village
291158	89	3271.44	28	300	1	Health area	10	0	20000	100	0	100	Radius
360993	99	3646.39	28	300	2	Health area	10	0	20000	100	0	100	Radius
436886	112	3900.77	28	300	3	Health area	10	0	20000	100	0	100	Radius
502808	132	3809.15	28	300	4	Health area	10	0	20000	100	0	100	Radius
574849	148	3884.11	28	300	5	Health area	10	0	20000	100	0	100	Radius
747963	221	3384.45	28	300	10	Health area	10	0	20000	100	0	100	Radius
822247	291	2825.59	28	300	15	Health area	10	0	20000	100	0	100	Radius
876403	363	2414.33	28	300	20	Health area	10	0	20000	100	0	100	Radius
1244.7	1	1244.7	28	300	0	Health area	10	0	20000	100	5	29	HH
136476	48	2843.26	28	300	0	Health area	10	0	20000	100	5	29	Village
157225	59	2664.84	28	300	1	Health area	10	0	20000	100	5	29	Radius
194936	63	3094.23	28	300	2	Health area	10	0	20000	100	5	29	Radius
235918	72	3276.64	28	300	3	Health area	10	0	20000	100	5	29	Radius
271516	87	3120.88	28	300	4	Health area	10	0	20000	100	5	29	Radius
310418	100	3104.18	28	300	5	Health area	10	0	20000	100	5	29	Radius
403900	152	2657.24	28	300	10	Health area	10	0	20000	100	5	29	Radius
444013	210	2114.35	28	300	15	Health area	10	0	20000	100	5	29	Radius
473258	273	1733.54	28	300	20	Health area	10	0	20000	100	5	29	Radius
1180	5.2	226.923	2	14	0	Health area	10	0	1000	0	0	100	HH
73075	32.6	2241.56	2	14	0	Health area	10	0	1000	0	0	100	Village
101258	34.2	2960.76	2	14	1	Health area	10	0	1000	0	0	100	Radius
143770	41.8	3439.47	2	14	2	Health area	10	0	1000	0	0	100	Radius
192024	47	4085.62	2	14	3	Health area	10	0	1000	0	0	100	Radius
235857	44.6	5288.27	2	14	4	Health area	10	0	1000	0	0	100	Radius
280089	44.6	6280.02	2	14	5	Health area	10	0	1000	0	0	100	Radius
387877	53.2	7290.92	2	14	10	Health area	10	0	1000	0	0	100	Radius
440484	37	11905	2	14	15	Health area	10	0	1000	0	0	100	Radius
480022	29.6	16217	2	14	20	Health area	10	0	1000	0	0	100	Radius
1180	5.2	226.923	2	14	0	Health area	10	0	1000	100	0	100	HH
73075	59.2	1234.38	2	14	0	Health area	10	0	1000	100	0	100	Village
101258	64	1582.16	2	14	1	Health area	10	0	1000	100	0	100	Radius
143770	77	1867.14	2	14	2	Health area	10	0	1000	100	0	100	Radius
192024	83	2313.54	2	14	3	Health area	10	0	1000	100	0	100	Radius
235857	77	3063.08	2	14	4	Health area	10	0	1000	100	0	100	Radius
280089	75	3734.52	2	14	5	Health area	10	0	1000	100	0	100	Radius
387877	91	4262.38	2	14	10	Health area	10	0	1000	100	0	100	Radius
440484	62	7104.58	2	14	15	Health area	10	0	1000	100	0	100	Radius
480022	48	10000.5	2	14	20	Health area	10	0	1000	100	0	100	Radius
2305	6.2	371.774	2	14	0	Health area	10	0	20000	0	0	100	HH
252734	118.6	2130.98	2	14	0	Health area	10	0	20000	0	0	100	Village
290864	119.2	2440.13	2	14	1	Health area	10	0	20000	0	0	100	Radius
362609	125.8	2882.42	2	14	2	Health area	10	0	20000	0	0	100	Radius
432361	138.4	3124	2	14	3	Health area	10	0	20000	0	0	100	Radius
501351	124.2	4036.64	2	14	4	Health area	10	0	20000	0	0	100	Radius
576165	119.4	4825.5	2	14	5	Health area	10	0	20000	0	0	100	Radius
744541	111.6	6671.51	2	14	10	Health area	10	0	20000	0	0	100	Radius
826251	67	12332.1	2	14	15	Health area	10	0	20000	0	0	100	Radius
872661	56.8	15363.8	2	14	20	Health area	10	0	20000	0	0	100	Radius
1244.7	4.6	270.587	2	14	0	Health area	10	0	20000	0	5	29	HH
136476	90.6	1506.36	2	14	0	Health area	10	0	20000	0	5	29	Village
157067	89.6	1752.98	2	14	1	Health area	10	0	20000	0	5	29	Radius
195809	95.6	2048.21	2	14	2	Health area	10	0	20000	0	5	29	Radius
233475	104.6	2232.07	2	14	3	Health area	10	0	20000	0	5	29	Radius
270730	93.6	2892.41	2	14	4	Health area	10	0	20000	0	5	29	Radius
311129	92.4	3367.2	2	14	5	Health area	10	0	20000	0	5	29	Radius
402052	84.4	4763.65	2	14	10	Health area	10	0	20000	0	5	29	Radius
446176	45	9915.01	2	14	15	Health area	10	0	20000	0	5	29	Radius
471237	39.2	12021.4	2	14	20	Health area	10	0	20000	0	5	29	Radius
2305	9	256.111	2	14	0	Health area	10	0	20000	100	0	100	HH
252734	187.2	1350.07	2	14	0	Health area	10	0	20000	100	0	100	Village
290864	204	1425.8	2	14	1	Health area	10	0	20000	100	0	100	Radius
362609	215	1686.55	2	14	2	Health area	10	0	20000	100	0	100	Radius
432361	230	1879.83	2	14	3	Health area	10	0	20000	100	0	100	Radius
501351	213	2353.76	2	14	4	Health area	10	0	20000	100	0	100	Radius
576165	205	2810.56	2	14	5	Health area	10	0	20000	100	0	100	Radius
744541	192	3877.82	2	14	10	Health area	10	0	20000	100	0	100	Radius
826251	119	6943.29	2	14	15	Health area	10	0	20000	100	0	100	Radius
872661	96	9090.22	2	14	20	Health area	10	0	20000	100	0	100	Radius
1244.7	7.4	168.203	2	14	0	Health area	10	0	20000	100	5	29	HH
136476	139.6	977.624	2	14	0	Health area	10	0	20000	100	5	29	Village
157067	151	1040.18	2	14	1	Health area	10	0	20000	100	5	29	Radius
195809	162	1208.7	2	14	2	Health area	10	0	20000	100	5	29	Radius
233475	174	1341.81	2	14	3	Health area	10	0	20000	100	5	29	Radius
270730	161	1681.55	2	14	4	Health area	10	0	20000	100	5	29	Radius
311129	156	1994.42	2	14	5	Health area	10	0	20000	100	5	29	Radius
402052	146	2753.78	2	14	10	Health area	10	0	20000	100	5	29	Radius
446176	83	5375.61	2	14	15	Health area	10	0	20000	100	5	29	Radius
471237	64	7363.08	2	14	20	Health area	10	0	20000	100	5	29	Radius
2172	5.2	417.692	2	14	0	Health area	10	0	5000	0	0	100	HH
209726	109.2	1920.57	2	14	0	Health area	10	0	5000	0	0	100	Village
247856	109.8	2257.34	2	14	1	Health area	10	0	5000	0	0	100	Radius
316852	116.4	2722.1	2	14	2	Health area	10	0	5000	0	0	100	Radius
383979	129	2976.58	2	14	3	Health area	10	0	5000	0	0	100	Radius
450932	114.8	3927.98	2	14	4	Health area	10	0	5000	0	0	100	Radius
512930	110.2	4654.54	2	14	5	Health area	10	0	5000	0	0	100	Radius
667483	101.4	6582.67	2	14	10	Health area	10	0	5000	0	0	100	Radius
733828	63.8	11502	2	14	15	Health area	10	0	5000	0	0	100	Radius
786553	54.6	14405.7	2	14	20	Health area	10	0	5000	0	0	100	Radius
2172	8	271.5	2	14	0	Health area	10	0	5000	100	0	100	HH
209726	161	1302.65	2	14	0	Health area	10	0	5000	100	0	100	Village
247856	179	1384.67	2	14	1	Health area	10	0	5000	100	0	100	Radius
316852	190	1667.64	2	14	2	Health area	10	0	5000	100	0	100	Radius
383979	205	1873.07	2	14	3	Health area	10	0	5000	100	0	100	Radius
450932	188	2398.57	2	14	4	Health area	10	0	5000	100	0	100	Radius
512930	181	2833.87	2	14	5	Health area	10	0	5000	100	0	100	Radius
667483	168	3973.11	2	14	10	Health area	10	0	5000	100	0	100	Radius
733828	113	6494.05	2	14	15	Health area	10	0	5000	100	0	100	Radius
786553	93	8457.56	2	14	20	Health area	10	0	5000	100	0	100	Radius
2305	6.2	371.774	2	14	0	Health area	10	1	20000	0	0	100	HH
390210	160.2	2435.77	2	14	0	Health area	10	1	20000	0	0	100	Village
468702	167.8	2793.22	2	14	1	Health area	10	1	20000	0	0	100	Radius
610640	180.2	3388.68	2	14	2	Health area	10	1	20000	0	0	100	Radius
795153	199.6	3983.73	2	14	3	Health area	10	1	20000	0	0	100	Radius
1039095	207.8	5000.46	2	14	4	Health area	10	1	20000	0	0	100	Radius
1299407	219	5933.37	2	14	5	Health area	10	1	20000	0	0	100	Radius
2392822	273.6	8745.69	2	14	10	Health area	10	1	20000	0	0	100	Radius
3264977	296.6	11008	2	14	15	Health area	10	1	20000	0	0	100	Radius
4632116	299.8	15450.7	2	14	20	Health area	10	1	20000	0	0	100	Radius
2305	9	256.111	2	14	0	Health area	10	1	20000	100	0	100	HH
390210	268	1456.01	2	14	0	Health area	10	1	20000	100	0	100	Village
468702	279	1679.94	2	14	1	Health area	10	1	20000	100	0	100	Radius
610640	297	2056.03	2	14	2	Health area	10	1	20000	100	0	100	Radius
795153	323	2461.77	2	14	3	Health area	10	1	20000	100	0	100	Radius
1039095	346	3003.16	2	14	4	Health area	10	1	20000	100	0	100	Radius
1299407	366	3550.29	2	14	5	Health area	10	1	20000	100	0	100	Radius
2392822	451	5305.59	2	14	10	Health area	10	1	20000	100	0	100	Radius
3264977	488	6690.53	2	14	15	Health area	10	1	20000	100	0	100	Radius
4632116	495	9357.81	2	14	20	Health area	10	1	20000	100	0	100	Radius
1180	5.2	226.923	2	21	0	Health area	10	0	1000	0	0	100	HH
73075	42.4	1723.47	2	21	0	Health area	10	0	1000	0	0	100	Village
101258	44	2301.32	2	21	1	Health area	10	0	1000	0	0	100	Radius
144004	52.8	2727.35	2	21	2	Health area	10	0	1000	0	0	100	Radius
190770	62	3076.94	2	21	3	Health area	10	0	1000	0	0	100	Radius
236004	66.8	3532.99	2	21	4	Health area	10	0	1000	0	0	100	Radius
279651	66.8	4186.39	2	21	5	Health area	10	0	1000	0	0	100	Radius
379372	79.8	4754.04	2	21	10	Health area	10	0	1000	0	0	100	Radius
445501	63.2	7049.07	2	21	15	Health area	10	0	1000	0	0	100	Radius
476176	50.8	9373.54	2	21	20	Health area	10	0	1000	0	0	100	Radius
1180	5.2	226.923	2	21	0	Health area	10	0	1000	100	0	100	HH
73075	76	961.513	2	21	0	Health area	10	0	1000	100	0	100	Village
101258	80	1265.72	2	21	1	Health area	10	0	1000	100	0	100	Radius
144004	95	1515.83	2	21	2	Health area	10	0	1000	100	0	100	Radius
190770	105	1816.86	2	21	3	Health area	10	0	1000	100	0	100	Radius
236004	110	2145.49	2	21	4	Health area	10	0	1000	100	0	100	Radius
279651	109	2565.61	2	21	5	Health area	10	0	1000	100	0	100	Radius
379372	129	2940.87	2	21	10	Health area	10	0	1000	100	0	100	Radius
445501	101	4410.9	2	21	15	Health area	10	0	1000	100	0	100	Radius
476176	82	5807.02	2	21	20	Health area	10	0	1000	100	0	100	Radius
2305	6.2	371.774	2	21	0	Health area	10	0	20000	0	0	100	HH
252734	145.8	1733.43	2	21	0	Health area	10	0	20000	0	0	100	Village
290864	152.4	1908.56	2	21	1	Health area	10	0	20000	0	0	100	Radius
362359	162.8	2225.79	2	21	2	Health area	10	0	20000	0	0	100	Radius
430396	176.4	2439.89	2	21	3	Health area	10	0	20000	0	0	100	Radius
498219	175.4	2840.47	2	21	4	Health area	10	0	20000	0	0	100	Radius
569452	179.6	3170.67	2	21	5	Health area	10	0	20000	0	0	100	Radius
736780	164.8	4470.75	2	21	10	Health area	10	0	20000	0	0	100	Radius
813679	135.8	5991.75	2	21	15	Health area	10	0	20000	0	0	100	Radius
851156	93.8	9074.16	2	21	20	Health area	10	0	20000	0	0	100	Radius
1244.7	4.6	270.587	2	21	0	Health area	10	0	20000	0	5	29	HH
136476	111.4	1225.1	2	21	0	Health area	10	0	20000	0	5	29	Village
157067	116.4	1349.37	2	21	1	Health area	10	0	20000	0	5	29	Radius
195674	126.6	1545.61	2	21	2	Health area	10	0	20000	0	5	29	Radius
232414	136.6	1701.42	2	21	3	Health area	10	0	20000	0	5	29	Radius
269038	134.6	1998.8	2	21	4	Health area	10	0	20000	0	5	29	Radius
307504	135.6	2267.73	2	21	5	Health area	10	0	20000	0	5	29	Radius
397861	122	3261.16	2	21	10	Health area	10	0	20000	0	5	29	Radius
439387	96.2	4567.43	2	21	15	Health area	10	0	20000	0	5	29	Radius
459624	64.2	7159.26	2	21	20	Health area	10	0	20000	0	5	29	Radius
2305	9	256.111	2	21	0	Health area	10	0	20000	100	0	100	HH
252734	232.6	1086.56	2	21	0	Health area	10	0	20000	100	0	100	Village
290864	259	1123.03	2	21	1	Health area	10	0	20000	100	0	100	Radius
362359	274	1322.48	2	21	2	Health area	10	0	20000	100	0	100	Radius
430396	291	1479.02	2	21	3	Health area	10	0	20000	100	0	100	Radius
498219	294	1694.62	2	21	4	Health area	10	0	20000	100	0	100	Radius
569452	297	1917.35	2	21	5	Health area	10	0	20000	100	0	100	Radius
736780	281	2621.99	2	21	10	Health area	10	0	20000	100	0	100	Radius
813679	233	3492.18	2	21	15	Health area	10	0	20000	100	0	100	Radius
851156	170	5006.8	2	21	20	Health area	10	0	20000	100	0	100	Radius
1244.7	7.4	168.203	2	21	0	Health area	10	0	20000	100	5	29	HH
136476	174.4	782.548	2	21	0	Health area	10	0	20000	100	5	29	Village
157067	194	809.621	2	21	1	Health area	10	0	20000	100	5	29	Radius
195674	211	927.364	2	21	2	Health area	10	0	20000	100	5	29	Radius
232414	224	1037.56	2	21	3	Health area	10	0	20000	100	5	29	Radius
269038	225	1195.73	2	21	4	Health area	10	0	20000	100	5	29	Radius
307504	222	1385.15	2	21	5	Health area	10	0	20000	100	5	29	Radius
397861	208	1912.79	2	21	10	Health area	10	0	20000	100	5	29	Radius
439387	168	2615.4	2	21	15	Health area	10	0	20000	100	5	29	Radius
459624	116	3962.28	2	21	20	Health area	10	0	20000	100	5	29	Radius
2172	5.2	417.692	2	21	0	Health area	10	0	5000	0	0	100	HH
209726	133.2	1574.52	2	21	0	Health area	10	0	5000	0	0	100	Village
247856	139.8	1772.93	2	21	1	Health area	10	0	5000	0	0	100	Radius
316602	150.2	2107.87	2	21	2	Health area	10	0	5000	0	0	100	Radius
382014	163.8	2332.2	2	21	3	Health area	10	0	5000	0	0	100	Radius
447800	162.8	2750.61	2	21	4	Health area	10	0	5000	0	0	100	Radius
506217	167.2	3027.61	2	21	5	Health area	10	0	5000	0	0	100	Radius
659132	154	4280.08	2	21	10	Health area	10	0	5000	0	0	100	Radius
739899	128	5780.46	2	21	15	Health area	10	0	5000	0	0	100	Radius
777376	88.2	8813.79	2	21	20	Health area	10	0	5000	0	0	100	Radius
2172	8	271.5	2	21	0	Health area	10	0	5000	100	0	100	HH
209726	199	1053.9	2	21	0	Health area	10	0	5000	100	0	100	Village
247856	227	1091.88	2	21	1	Health area	10	0	5000	100	0	100	Radius
316602	242	1308.27	2	21	2	Health area	10	0	5000	100	0	100	Radius
382014	259	1474.96	2	21	3	Health area	10	0	5000	100	0	100	Radius
447800	262	1709.16	2	21	4	Health area	10	0	5000	100	0	100	Radius
506217	267	1895.94	2	21	5	Health area	10	0	5000	100	0	100	Radius
659132	252	2615.6	2	21	10	Health area	10	0	5000	100	0	100	Radius
739899	213	3473.7	2	21	15	Health area	10	0	5000	100	0	100	Radius
777376	153	5080.89	2	21	20	Health area	10	0	5000	100	0	100	Radius
2305	6.2	371.774	2	21	0	Health area	10	1	20000	0	0	100	HH
347681	180.8	1923.01	2	21	0	Health area	10	1	20000	0	0	100	Village
412145	189.4	2176.06	2	21	1	Health area	10	1	20000	0	0	100	Radius
533028	203.4	2620.59	2	21	2	Health area	10	1	20000	0	0	100	Radius
666945	225.6	2956.32	2	21	3	Health area	10	1	20000	0	0	100	Radius
859191	236.4	3634.48	2	21	4	Health area	10	1	20000	0	0	100	Radius
1075933	249.8	4307.18	2	21	5	Health area	10	1	20000	0	0	100	Radius
1857378	300.6	6178.9	2	21	10	Health area	10	1	20000	0	0	100	Radius
2506018	318.8	7860.78	2	21	15	Health area	10	1	20000	0	0	100	Radius
3302641	329	10038.4	2	21	20	Health area	10	1	20000	0	0	100	Radius
2305	9	256.111	2	21	0	Health area	10	1	20000	100	0	100	HH
347681	300	1158.94	2	21	0	Health area	10	1	20000	100	0	100	Village
412145	312	1320.98	2	21	1	Health area	10	1	20000	100	0	100	Radius
533028	334	1595.89	2	21	2	Health area	10	1	20000	100	0	100	Radius
666945	365	1827.25	2	21	3	Health area	10	1	20000	100	0	100	Radius
859191	390	2203.05	2	21	4	Health area	10	1	20000	100	0	100	Radius
1075933	409	2630.64	2	21	5	Health area	10	1	20000	100	0	100	Radius
1857378	488	3806.1	2	21	10	Health area	10	1	20000	100	0	100	Radius
2506018	524	4782.48	2	21	15	Health area	10	1	20000	100	0	100	Radius
3302641	537	6150.17	2	21	20	Health area	10	1	20000	100	0	100	Radius
1180	3	393.333	2	7	0	Health area	10	0	1000	0	0	100	HH
73075	25	2923	2	7	0	Health area	10	0	1000	0	0	100	Village
101258	26.6	3806.69	2	7	1	Health area	10	0	1000	0	0	100	Radius
145249	27.4	5301.06	2	7	2	Health area	10	0	1000	0	0	100	Radius
193521	28.4	6814.12	2	7	3	Health area	10	0	1000	0	0	100	Radius
238675	21.6	11049.8	2	7	4	Health area	10	0	1000	0	0	100	Radius
282028	22.6	12479.1	2	7	5	Health area	10	0	1000	0	0	100	Radius
388923	21.6	18005.7	2	7	10	Health area	10	0	1000	0	0	100	Radius
456467	15	30431.1	2	7	15	Health area	10	0	1000	0	0	100	Radius
487518	12.4	39316	2	7	20	Health area	10	0	1000	0	0	100	Radius
1180	3	393.333	2	7	0	Health area	10	0	1000	100	0	100	HH
73075	37.6	1943.48	2	7	0	Health area	10	0	1000	100	0	100	Village
101258	43	2354.84	2	7	1	Health area	10	0	1000	100	0	100	Radius
145249	45	3227.76	2	7	2	Health area	10	0	1000	100	0	100	Radius
193521	47	4117.47	2	7	3	Health area	10	0	1000	100	0	100	Radius
238675	36	6629.86	2	7	4	Health area	10	0	1000	100	0	100	Radius
282028	36	7834.11	2	7	5	Health area	10	0	1000	100	0	100	Radius
388923	39	9972.38	2	7	10	Health area	10	0	1000	100	0	100	Radius
456467	24	19019.5	2	7	15	Health area	10	0	1000	100	0	100	Radius
487518	19	25658.8	2	7	20	Health area	10	0	1000	100	0	100	Radius
2305	4	576.25	2	7	0	Health area	10	0	20000	0	0	100	HH
252734	71.2	3549.63	2	7	0	Health area	10	0	20000	0	0	100	Village
290864	67.8	4290.03	2	7	1	Health area	10	0	20000	0	0	100	Radius
364713	68.6	5316.52	2	7	2	Health area	10	0	20000	0	0	100	Radius
434848	73.2	5940.55	2	7	3	Health area	10	0	20000	0	0	100	Radius
506650	62.2	8145.5	2	7	4	Health area	10	0	20000	0	0	100	Radius
573884	58.6	9793.24	2	7	5	Health area	10	0	20000	0	0	100	Radius
744541	52.6	14154.8	2	7	10	Health area	10	0	20000	0	0	100	Radius
825643	31.6	26127.9	2	7	15	Health area	10	0	20000	0	0	100	Radius
878205	22.4	39205.6	2	7	20	Health area	10	0	20000	0	0	100	Radius
1244.7	3	414.9	2	7	0	Health area	10	0	20000	0	5	29	HH
136476	59	2313.16	2	7	0	Health area	10	0	20000	0	5	29	Village
157067	55	2855.76	2	7	1	Health area	10	0	20000	0	5	29	Radius
196945	55.8	3529.48	2	7	2	Health area	10	0	20000	0	5	29	Radius
234818	60.8	3862.14	2	7	3	Health area	10	0	20000	0	5	29	Radius
273591	52	5261.37	2	7	4	Health area	10	0	20000	0	5	29	Radius
309897	49	6324.44	2	7	5	Health area	10	0	20000	0	5	29	Radius
402052	39.2	10256.4	2	7	10	Health area	10	0	20000	0	5	29	Radius
445847	21.4	20834	2	7	15	Health area	10	0	20000	0	5	29	Radius
474231	15.2	31199.4	2	7	20	Health area	10	0	20000	0	5	29	Radius
2305	5.4	426.852	2	7	0	Health area	10	0	20000	100	0	100	HH
252734	111.8	2260.59	2	7	0	Health area	10	0	20000	100	0	100	Village
290864	120	2423.87	2	7	1	Health area	10	0	20000	100	0	100	Radius
364713	122	2989.45	2	7	2	Health area	10	0	20000	100	0	100	Radius
434848	128	3397.25	2	7	3	Health area	10	0	20000	100	0	100	Radius
506650	109	4648.17	2	7	4	Health area	10	0	20000	100	0	100	Radius
573884	104	5518.12	2	7	5	Health area	10	0	20000	100	0	100	Radius
744541	86	8657.45	2	7	10	Health area	10	0	20000	100	0	100	Radius
825643	55	15011.7	2	7	15	Health area	10	0	20000	100	0	100	Radius
878205	37	23735.3	2	7	20	Health area	10	0	20000	100	0	100	Radius
1244.7	4.4	282.886	2	7	0	Health area	10	0	20000	100	5	29	HH
136476	88.4	1543.85	2	7	0	Health area	10	0	20000	100	5	29	Village
157067	93	1688.89	2	7	1	Health area	10	0	20000	100	5	29	Radius
196945	95	2073.11	2	7	2	Health area	10	0	20000	100	5	29	Radius
234818	103	2279.79	2	7	3	Health area	10	0	20000	100	5	29	Radius
273591	88	3108.99	2	7	4	Health area	10	0	20000	100	5	29	Radius
309897	83	3733.7	2	7	5	Health area	10	0	20000	100	5	29	Radius
402052	63	6381.78	2	7	10	Health area	10	0	20000	100	5	29	Radius
445847	36	12384.6	2	7	15	Health area	10	0	20000	100	5	29	Radius
474231	24	19759.6	2	7	20	Health area	10	0	20000	100	5	29	Radius
2172	3	724	2	7	0	Health area	10	0	5000	0	0	100	HH
209726	66.2	3168.07	2	7	0	Health area	10	0	5000	0	0	100	Village
247856	62.8	3946.75	2	7	1	Health area	10	0	5000	0	0	100	Radius
318956	63.6	5015.03	2	7	2	Health area	10	0	5000	0	0	100	Radius
386466	68.2	5666.66	2	7	3	Health area	10	0	5000	0	0	100	Radius
456231	57.2	7976.07	2	7	4	Health area	10	0	5000	0	0	100	Radius
511979	53.6	9551.85	2	7	5	Health area	10	0	5000	0	0	100	Radius
667483	49.4	13511.8	2	7	10	Health area	10	0	5000	0	0	100	Radius
751863	30	25062.1	2	7	15	Health area	10	0	5000	0	0	100	Radius
792097	22.4	35361.5	2	7	20	Health area	10	0	5000	0	0	100	Radius
2172	4.4	493.636	2	7	0	Health area	10	0	5000	100	0	100	HH
209726	90	2330.29	2	7	0	Health area	10	0	5000	100	0	100	Village
247856	101	2454.02	2	7	1	Health area	10	0	5000	100	0	100	Radius
318956	103	3096.66	2	7	2	Health area	10	0	5000	100	0	100	Radius
386466	109	3545.56	2	7	3	Health area	10	0	5000	100	0	100	Radius
456231	90	5069.23	2	7	4	Health area	10	0	5000	100	0	100	Radius
511979	85	6023.28	2	7	5	Health area	10	0	5000	100	0	100	Radius
667483	80	8343.54	2	7	10	Health area	10	0	5000	100	0	100	Radius
751863	53	14186.1	2	7	15	Health area	10	0	5000	100	0	100	Radius
792097	37	21408	2	7	20	Health area	10	0	5000	100	0	100	Radius
2305	4	576.25	2	7	0	Health area	10	1	20000	0	0	100	HH
461645	131.2	3518.64	2	7	0	Health area	10	1	20000	0	0	100	Village
556982	136.8	4071.51	2	7	1	Health area	10	1	20000	0	0	100	Radius
730152	143.4	5091.72	2	7	2	Health area	10	1	20000	0	0	100	Radius
962591	161	5978.83	2	7	3	Health area	10	1	20000	0	0	100	Radius
1298724	175.8	7387.51	2	7	4	Health area	10	1	20000	0	0	100	Radius
1658474	187.4	8849.91	2	7	5	Health area	10	1	20000	0	0	100	Radius
3406190	235	14494.4	2	7	10	Health area	10	1	20000	0	0	100	Radius
5328929	260	20495.9	2	7	15	Health area	10	1	20000	0	0	100	Radius
7064754	277.2	25486.1	2	7	20	Health area	10	1	20000	0	0	100	Radius
2305	5.4	426.852	2	7	0	Health area	10	1	20000	100	0	100	HH
461645	218	2117.64	2	7	0	Health area	10	1	20000	100	0	100	Village
556982	227	2453.67	2	7	1	Health area	10	1	20000	100	0	100	Radius
730152	239	3055.03	2	7	2	Health area	10	1	20000	100	0	100	Radius
962591	266	3618.76	2	7	3	Health area	10	1	20000	100	0	100	Radius
1298724	288	4509.46	2	7	4	Health area	10	1	20000	100	0	100	Radius
1658474	308	5384.66	2	7	5	Health area	10	1	20000	100	0	100	Radius
3406190	391	8711.48	2	7	10	Health area	10	1	20000	100	0	100	Radius
5328929	425	12538.7	2	7	15	Health area	10	1	20000	100	0	100	Radius
7064754	448	15769.5	2	7	20	Health area	10	1	20000	100	0	100	Radius
1180	5.2	226.923	3	14	0	Health area	10	0	1000	0	0	100	HH
73075	24.2	3019.63	3	14	0	Health area	10	0	1000	0	0	100	Village
101258	26.8	3778.28	3	14	1	Health area	10	0	1000	0	0	100	Radius
144395	35	4125.57	3	14	2	Health area	10	0	1000	0	0	100	Radius
192370	41.2	4669.17	3	14	3	Health area	10	0	1000	0	0	100	Radius
235857	39.8	5926.06	3	14	4	Health area	10	0	1000	0	0	100	Radius
284535	39.4	7221.7	3	14	5	Health area	10	0	1000	0	0	100	Radius
388326	40.6	9564.68	3	14	10	Health area	10	0	1000	0	0	100	Radius
440484	31.8	13851.7	3	14	15	Health area	10	0	1000	0	0	100	Radius
484404	25.6	18922	3	14	20	Health area	10	0	1000	0	0	100	Radius
1180	5.2	226.923	3	14	0	Health area	10	0	1000	100	0	100	HH
73075	49.4	1479.25	3	14	0	Health area	10	0	1000	100	0	100	Village
101258	53	1910.53	3	14	1	Health area	10	0	1000	100	0	100	Radius
144395	66	2187.8	3	14	2	Health area	10	0	1000	100	0	100	Radius
192370	73	2635.21	3	14	3	Health area	10	0	1000	100	0	100	Radius
235857	69	3418.22	3	14	4	Health area	10	0	1000	100	0	100	Radius
284535	68	4184.34	3	14	5	Health area	10	0	1000	100	0	100	Radius
388326	72	5393.42	3	14	10	Health area	10	0	1000	100	0	100	Radius
440484	55	8008.8	3	14	15	Health area	10	0	1000	100	0	100	Radius
484404	43	11265.2	3	14	20	Health area	10	0	1000	100	0	100	Radius
2305	6.2	371.774	3	14	0	Health area	10	0	20000	0	0	100	HH
252734	97.2	2600.14	3	14	0	Health area	10	0	20000	0	0	100	Village
290864	99.8	2914.47	3	14	1	Health area	10	0	20000	0	0	100	Radius
362609	107	3388.87	3	14	2	Health area	10	0	20000	0	0	100	Radius
432361	121.2	3567.33	3	14	3	Health area	10	0	20000	0	0	100	Radius
501991	108.8	4613.89	3	14	4	Health area	10	0	20000	0	0	100	Radius
574870	105.8	5433.55	3	14	5	Health area	10	0	20000	0	0	100	Radius
745467	100	7454.67	3	14	10	Health area	10	0	20000	0	0	100	Radius
827537	58.4	14170.2	3	14	15	Health area	10	0	20000	0	0	100	Radius
876978	50.8	17263.3	3	14	20	Health area	10	0	20000	0	0	100	Radius
1244.7	4.6	270.587	3	14	0	Health area	10	0	20000	0	5	29	HH
136476	73.2	1864.43	3	14	0	Health area	10	0	20000	0	5	29	Village
157067	74.2	2116.8	3	14	1	Health area	10	0	20000	0	5	29	Radius
195809	80.2	2441.51	3	14	2	Health area	10	0	20000	0	5	29	Radius
233475	89.8	2599.94	3	14	3	Health area	10	0	20000	0	5	29	Radius
271075	80	3388.44	3	14	4	Health area	10	0	20000	0	5	29	Radius
310430	80.6	3851.49	3	14	5	Health area	10	0	20000	0	5	29	Radius
402552	77	5227.95	3	14	10	Health area	10	0	20000	0	5	29	Radius
446870	40.2	11116.2	3	14	15	Health area	10	0	20000	0	5	29	Radius
473568	37	12799.1	3	14	20	Health area	10	0	20000	0	5	29	Radius
2305	7.6	303.289	3	14	0	Health area	10	0	20000	100	0	100	HH
252734	160.2	1577.62	3	14	0	Health area	10	0	20000	100	0	100	Village
290864	175	1662.08	3	14	1	Health area	10	0	20000	100	0	100	Radius
362609	187	1939.09	3	14	2	Health area	10	0	20000	100	0	100	Radius
432361	204	2119.42	3	14	3	Health area	10	0	20000	100	0	100	Radius
501991	191	2628.23	3	14	4	Health area	10	0	20000	100	0	100	Radius
574870	187	3074.17	3	14	5	Health area	10	0	20000	100	0	100	Radius
745467	174	4284.29	3	14	10	Health area	10	0	20000	100	0	100	Radius
827537	105	7881.3	3	14	15	Health area	10	0	20000	100	0	100	Radius
876978	87	10080.2	3	14	20	Health area	10	0	20000	100	0	100	Radius
1244.7	6	207.45	3	14	0	Health area	10	0	20000	100	5	29	HH
136476	119.4	1143.02	3	14	0	Health area	10	0	20000	100	5	29	Village
157067	130	1208.2	3	14	1	Health area	10	0	20000	100	5	29	Radius
195809	141	1388.72	3	14	2	Health area	10	0	20000	100	5	29	Radius
233475	154	1516.07	3	14	3	Health area	10	0	20000	100	5	29	Radius
271075	143	1895.63	3	14	4	Health area	10	0	20000	100	5	29	Radius
310430	142	2186.13	3	14	5	Health area	10	0	20000	100	5	29	Radius
402552	136	2959.94	3	14	10	Health area	10	0	20000	100	5	29	Radius
446870	75	5958.27	3	14	15	Health area	10	0	20000	100	5	29	Radius
473568	61	7763.41	3	14	20	Health area	10	0	20000	100	5	29	Radius
2172	5.2	417.692	3	14	0	Health area	10	0	5000	0	0	100	HH
209726	88.4	2372.47	3	14	0	Health area	10	0	5000	0	0	100	Village
247856	91	2723.69	3	14	1	Health area	10	0	5000	0	0	100	Radius
316852	98.2	3226.6	3	14	2	Health area	10	0	5000	0	0	100	Radius
383979	112.4	3416.18	3	14	3	Health area	10	0	5000	0	0	100	Radius
451572	100	4515.72	3	14	4	Health area	10	0	5000	0	0	100	Radius
511635	97.2	5263.73	3	14	5	Health area	10	0	5000	0	0	100	Radius
668409	92.4	7233.86	3	14	10	Health area	10	0	5000	0	0	100	Radius
740440	55.2	13413.8	3	14	15	Health area	10	0	5000	0	0	100	Radius
790870	48.6	16273	3	14	20	Health area	10	0	5000	0	0	100	Radius
2172	6.6	329.091	3	14	0	Health area	10	0	5000	100	0	100	HH
209726	134.6	1558.14	3	14	0	Health area	10	0	5000	100	0	100	Village
247856	151	1641.43	3	14	1	Health area	10	0	5000	100	0	100	Radius
316852	163	1943.88	3	14	2	Health area	10	0	5000	100	0	100	Radius
383979	180	2133.22	3	14	3	Health area	10	0	5000	100	0	100	Radius
451572	167	2704.02	3	14	4	Health area	10	0	5000	100	0	100	Radius
511635	164	3119.73	3	14	5	Health area	10	0	5000	100	0	100	Radius
668409	152	4397.43	3	14	10	Health area	10	0	5000	100	0	100	Radius
740440	99	7479.19	3	14	15	Health area	10	0	5000	100	0	100	Radius
790870	84	9415.12	3	14	20	Health area	10	0	5000	100	0	100	Radius
2305	6.2	371.774	3	14	0	Health area	10	1	20000	0	0	100	HH
448093	129.4	3462.85	3	14	0	Health area	10	1	20000	0	0	100	Village
531463	142	3742.7	3	14	1	Health area	10	1	20000	0	0	100	Radius
680234	154.6	4399.96	3	14	2	Health area	10	1	20000	0	0	100	Radius
878501	177.4	4952.09	3	14	3	Health area	10	1	20000	0	0	100	Radius
1139776	191.8	5942.52	3	14	4	Health area	10	1	20000	0	0	100	Radius
1427304	198.8	7179.6	3	14	5	Health area	10	1	20000	0	0	100	Radius
2882411	244.8	11774.6	3	14	10	Health area	10	1	20000	0	0	100	Radius
4354493	261.4	16658.4	3	14	15	Health area	10	1	20000	0	0	100	Radius
5629116	271.4	20741	3	14	20	Health area	10	1	20000	0	0	100	Radius
2305	7.6	303.289	3	14	0	Health area	10	1	20000	100	0	100	HH
448093	222	2018.44	3	14	0	Health area	10	1	20000	100	0	100	Village
531463	237	2242.46	3	14	1	Health area	10	1	20000	100	0	100	Radius
680234	257	2646.82	3	14	2	Health area	10	1	20000	100	0	100	Radius
878501	285	3082.46	3	14	3	Health area	10	1	20000	100	0	100	Radius
1139776	316	3606.89	3	14	4	Health area	10	1	20000	100	0	100	Radius
1427304	335	4260.61	3	14	5	Health area	10	1	20000	100	0	100	Radius
2882411	409	7047.46	3	14	10	Health area	10	1	20000	100	0	100	Radius
4354493	435	10010.3	3	14	15	Health area	10	1	20000	100	0	100	Radius
5629116	448	12565	3	14	20	Health area	10	1	20000	100	0	100	Radius
1180	5.2	226.923	3	21	0	Health area	10	0	1000	0	0	100	HH
73075	34	2149.26	3	21	0	Health area	10	0	1000	0	0	100	Village
101258	36.6	2766.61	3	21	1	Health area	10	0	1000	0	0	100	Radius
144004	46	3130.52	3	21	2	Health area	10	0	1000	0	0	100	Radius
191116	56.2	3400.64	3	21	3	Health area	10	0	1000	0	0	100	Radius
236004	62	3806.52	3	21	4	Health area	10	0	1000	0	0	100	Radius
284097	61.6	4611.96	3	21	5	Health area	10	0	1000	0	0	100	Radius
379098	71.6	5294.66	3	21	10	Health area	10	0	1000	0	0	100	Radius
445501	58	7681.05	3	21	15	Health area	10	0	1000	0	0	100	Radius
471184	46.8	10068	3	21	20	Health area	10	0	1000	0	0	100	Radius
1180	5.2	226.923	3	21	0	Health area	10	0	1000	100	0	100	HH
73075	66.2	1103.85	3	21	0	Health area	10	0	1000	100	0	100	Village
101258	69	1467.51	3	21	1	Health area	10	0	1000	100	0	100	Radius
144004	84	1714.33	3	21	2	Health area	10	0	1000	100	0	100	Radius
191116	95	2011.75	3	21	3	Health area	10	0	1000	100	0	100	Radius
236004	102	2313.76	3	21	4	Health area	10	0	1000	100	0	100	Radius
284097	102	2785.26	3	21	5	Health area	10	0	1000	100	0	100	Radius
379098	117	3240.15	3	21	10	Health area	10	0	1000	100	0	100	Radius
445501	94	4739.37	3	21	15	Health area	10	0	1000	100	0	100	Radius
471184	77	6119.27	3	21	20	Health area	10	0	1000	100	0	100	Radius
2305	6.2	371.774	3	21	0	Health area	10	0	20000	0	0	100	HH
252734	124.4	2031.62	3	21	0	Health area	10	0	20000	0	0	100	Village
290864	133	2186.95	3	21	1	Health area	10	0	20000	0	0	100	Radius
362359	144	2516.38	3	21	2	Health area	10	0	20000	0	0	100	Radius
430396	159.2	2703.49	3	21	3	Health area	10	0	20000	0	0	100	Radius
498859	160	3117.87	3	21	4	Health area	10	0	20000	0	0	100	Radius
568157	166	3422.63	3	21	5	Health area	10	0	20000	0	0	100	Radius
737095	153.8	4792.56	3	21	10	Health area	10	0	20000	0	0	100	Radius
813679	113.8	7150.08	3	21	15	Health area	10	0	20000	0	0	100	Radius
840710	87.8	9575.28	3	21	20	Health area	10	0	20000	0	0	100	Radius
1244.7	4.6	270.587	3	21	0	Health area	10	0	20000	0	5	29	HH
136476	94	1451.88	3	21	0	Health area	10	0	20000	0	5	29	Village
157067	101	1555.11	3	21	1	Health area	10	0	20000	0	5	29	Radius
195674	111.2	1759.66	3	21	2	Health area	10	0	20000	0	5	29	Radius
232414	121.8	1908.16	3	21	3	Health area	10	0	20000	0	5	29	Radius
269384	121	2226.31	3	21	4	Health area	10	0	20000	0	5	29	Radius
306805	123.8	2478.23	3	21	5	Health area	10	0	20000	0	5	29	Radius
398031	115.2	3455.13	3	21	10	Health area	10	0	20000	0	5	29	Radius
439387	81.8	5371.48	3	21	15	Health area	10	0	20000	0	5	29	Radius
453983	62	7322.31	3	21	20	Health area	10	0	20000	0	5	29	Radius
2305	7.6	303.289	3	21	0	Health area	10	0	20000	100	0	100	HH
252734	205.6	1229.25	3	21	0	Health area	10	0	20000	100	0	100	Village
290864	230	1264.63	3	21	1	Health area	10	0	20000	100	0	100	Radius
362359	246	1473	3	21	2	Health area	10	0	20000	100	0	100	Radius
430396	265	1624.14	3	21	3	Health area	10	0	20000	100	0	100	Radius
498859	272	1834.04	3	21	4	Health area	10	0	20000	100	0	100	Radius
568157	279	2036.41	3	21	5	Health area	10	0	20000	100	0	100	Radius
737095	266	2771.03	3	21	10	Health area	10	0	20000	100	0	100	Radius
813679	204	3988.62	3	21	15	Health area	10	0	20000	100	0	100	Radius
840710	161	5221.8	3	21	20	Health area	10	0	20000	100	0	100	Radius
1244.7	6	207.45	3	21	0	Health area	10	0	20000	100	5	29	HH
136476	154.2	885.061	3	21	0	Health area	10	0	20000	100	5	29	Village
157067	173	907.899	3	21	1	Health area	10	0	20000	100	5	29	Radius
195674	190	1029.86	3	21	2	Health area	10	0	20000	100	5	29	Radius
232414	204	1139.28	3	21	3	Health area	10	0	20000	100	5	29	Radius
269384	207	1301.37	3	21	4	Health area	10	0	20000	100	5	29	Radius
306805	208	1475.02	3	21	5	Health area	10	0	20000	100	5	29	Radius
398031	201	1980.26	3	21	10	Health area	10	0	20000	100	5	29	Radius
439387	150	2929.24	3	21	15	Health area	10	0	20000	100	5	29	Radius
453983	113	4017.55	3	21	20	Health area	10	0	20000	100	5	29	Radius
2172	5.2	417.692	3	21	0	Health area	10	0	5000	0	0	100	HH
209726	112.4	1865.89	3	21	0	Health area	10	0	5000	0	0	100	Village
247856	121	2048.4	3	21	1	Health area	10	0	5000	0	0	100	Radius
316602	132	2398.5	3	21	2	Health area	10	0	5000	0	0	100	Radius
382014	147.2	2595.2	3	21	3	Health area	10	0	5000	0	0	100	Radius
448440	148	3030	3	21	4	Health area	10	0	5000	0	0	100	Radius
504922	154.2	3274.46	3	21	5	Health area	10	0	5000	0	0	100	Radius
659447	144	4579.49	3	21	10	Health area	10	0	5000	0	0	100	Radius
739899	106	6980.18	3	21	15	Health area	10	0	5000	0	0	100	Radius
766930	82.2	9330.05	3	21	20	Health area	10	0	5000	0	0	100	Radius
2172	6.6	329.091	3	21	0	Health area	10	0	5000	100	0	100	HH
209726	172.6	1215.1	3	21	0	Health area	10	0	5000	100	0	100	Village
247856	199	1245.51	3	21	1	Health area	10	0	5000	100	0	100	Radius
316602	215	1472.57	3	21	2	Health area	10	0	5000	100	0	100	Radius
382014	234	1632.54	3	21	3	Health area	10	0	5000	100	0	100	Radius
448440	241	1860.75	3	21	4	Health area	10	0	5000	100	0	100	Radius
504922	250	2019.69	3	21	5	Health area	10	0	5000	100	0	100	Radius
659447	236	2794.27	3	21	10	Health area	10	0	5000	100	0	100	Radius
739899	184	4021.19	3	21	15	Health area	10	0	5000	100	0	100	Radius
766930	144	5325.9	3	21	20	Health area	10	0	5000	100	0	100	Radius
2305	6.2	371.774	3	21	0	Health area	10	1	20000	0	0	100	HH
382580	157.4	2430.62	3	21	0	Health area	10	1	20000	0	0	100	Village
448250	168.4	2661.82	3	21	1	Health area	10	1	20000	0	0	100	Radius
579015	184.2	3143.4	3	21	2	Health area	10	1	20000	0	0	100	Radius
726444	208	3492.52	3	21	3	Health area	10	1	20000	0	0	100	Radius
973247	211.6	4599.47	3	21	4	Health area	10	1	20000	0	0	100	Radius
1146336	236	4857.36	3	21	5	Health area	10	1	20000	0	0	100	Radius
2128620	283.2	7516.31	3	21	10	Health area	10	1	20000	0	0	100	Radius
3085412	298	10353.7	3	21	15	Health area	10	1	20000	0	0	100	Radius
3891677	308.6	12610.7	3	21	20	Health area	10	1	20000	0	0	100	Radius
2305	7.6	303.289	3	21	0	Health area	10	1	20000	100	0	100	HH
382580	267	1432.88	3	21	0	Health area	10	1	20000	100	0	100	Village
448250	281	1595.2	3	21	1	Health area	10	1	20000	100	0	100	Radius
579015	306	1892.21	3	21	2	Health area	10	1	20000	100	0	100	Radius
726444	339	2142.9	3	21	3	Health area	10	1	20000	100	0	100	Radius
973247	356	2733.84	3	21	4	Health area	10	1	20000	100	0	100	Radius
1146336	392	2924.33	3	21	5	Health area	10	1	20000	100	0	100	Radius
2128620	462	4607.4	3	21	10	Health area	10	1	20000	100	0	100	Radius
3085412	495	6233.16	3	21	15	Health area	10	1	20000	100	0	100	Radius
3891677	511	7615.81	3	21	20	Health area	10	1	20000	100	0	100	Radius
1180	3	393.333	3	7	0	Health area	10	0	1000	0	0	100	HH
73075	16.6	4402.11	3	7	0	Health area	10	0	1000	0	0	100	Village
101258	19.2	5273.85	3	7	1	Health area	10	0	1000	0	0	100	Radius
145874	20.6	7081.26	3	7	2	Health area	10	0	1000	0	0	100	Radius
193867	22.6	8578.19	3	7	3	Health area	10	0	1000	0	0	100	Radius
238675	16.8	14206.8	3	7	4	Health area	10	0	1000	0	0	100	Radius
286474	17.4	16464	3	7	5	Health area	10	0	1000	0	0	100	Radius
389301	13.2	29492.5	3	7	10	Health area	10	0	1000	0	0	100	Radius
456467	9.8	46578.3	3	7	15	Health area	10	0	1000	0	0	100	Radius
487518	8.4	58037.9	3	7	20	Health area	10	0	1000	0	0	100	Radius
1180	3	393.333	3	7	0	Health area	10	0	1000	100	0	100	HH
73075	27.8	2628.6	3	7	0	Health area	10	0	1000	100	0	100	Village
101258	32	3164.31	3	7	1	Health area	10	0	1000	100	0	100	Radius
145874	34	4290.41	3	7	2	Health area	10	0	1000	100	0	100	Radius
193867	37	5239.65	3	7	3	Health area	10	0	1000	100	0	100	Radius
238675	28	8524.11	3	7	4	Health area	10	0	1000	100	0	100	Radius
286474	29	9878.41	3	7	5	Health area	10	0	1000	100	0	100	Radius
389301	27	14418.6	3	7	10	Health area	10	0	1000	100	0	100	Radius
456467	17	26851	3	7	15	Health area	10	0	1000	100	0	100	Radius
487518	14	34822.7	3	7	20	Health area	10	0	1000	100	0	100	Radius
2305	4	576.25	3	7	0	Health area	10	0	20000	0	0	100	HH
252734	49.8	5074.98	3	7	0	Health area	10	0	20000	0	0	100	Village
290864	48.4	6009.59	3	7	1	Health area	10	0	20000	0	0	100	Radius
364713	49.8	7323.55	3	7	2	Health area	10	0	20000	0	0	100	Radius
434848	56	7765.14	3	7	3	Health area	10	0	20000	0	0	100	Radius
506962	46.8	10832.5	3	7	4	Health area	10	0	20000	0	0	100	Radius
572589	45	12724.2	3	7	5	Health area	10	0	20000	0	0	100	Radius
744541	41.6	17897.6	3	7	10	Health area	10	0	20000	0	0	100	Radius
825643	23	35897.5	3	7	15	Health area	10	0	20000	0	0	100	Radius
[truncated: 11,711 more rows]
